# Supplementary material for: The lncRNA ADAMTS9-AS2 Regulates RPL22 to Modulate TNBC Progression via Controlling the TGF-β Signaling Pathway
Source: Front Oncol. 2021 Jun 9;11:654472. doi: 10.3389/fonc.2021.654472 (PMC8219971; doi:10.3389/fonc.2021.654472)
Supplement: Supplementary file 1 [file DataSheet_1.xls]

id	N_count	C_count	N_fpkm	C_fpkm	log2(FC)	Pvalue	FDR	significant	Symbol	Description	KEGG_A_class	KEGG_B_class	Pathway	K_ID	GO Component	GO Function	GO Process
ENST00000229465	9.274	1.326	0.368	0.036	-3.3536369546147	0.153364291903236	0.978461330681147	no	FLJ22447	-	-	-	-	-	-	-	-
ENST00000230113	0	0	0.001	0.001	0	1	1	notest	LINC01702	-	-	-	-	-	-	-	-
ENST00000235290	31.234	39.33	1.172	0.96	-0.287866258813729	0.787449215930393	1	no	DLEU2	-	-	-	-	-	-	-	-
ENST00000242109	0.8	0	0.01	0.001	-3.32192809488736	0.242449111355632	1	no	KIAA0087	-	-	-	-	-	-	-	-
ENST00000244820	0	0	0.001	0.001	0	1	1	notest	AC105760.1	-	-	-	-	-	-	-	-
ENST00000244906	0	0	0.001	0.001	0	1	1	notest	DKFZP434K028	-	-	-	-	-	-	-	-
ENST00000250776	0	0	0.001	0.001	0	1	1	notest	TTTY1B	-	-	-	-	-	-	-	-
ENST00000250805	0	0	0.001	0.001	0	1	1	notest	TTTY1	-	-	-	-	-	-	-	-
ENST00000253470	0	0	0.001	0.001	0	1	1	notest	TTTY11	-	-	-	-	-	-	-	-
ENST00000253838	0	0	0.001	0.001	0	1	1	notest	TTTY6	-	-	-	-	-	-	-	-
ENST00000253848	0	0	0.001	0.001	0	1	1	notest	TTTY6B	-	-	-	-	-	-	-	-
ENST00000255183	5.562	4.754	0.272	0.204	-0.415037499278844	0.963153270245926	1	no	AL139352.1	-	-	-	-	-	-	-	-
ENST00000262354	0	0	0.001	0.001	0	1	1	notest	D21S2088E	-	-	-	-	-	-	-	-
ENST00000276770	0	0	0.001	0.001	0	1	1	notest	TTTY7	-	-	-	-	-	-	-	-
ENST00000276779	0	0	0.001	0.001	0	1	1	notest	TTTY7B	-	-	-	-	-	-	-	-
ENST00000279067	7.492	4.13	0.44	0.18	-1.28950661719498	0.19322187604289	1	no	LINC00266-1	-	-	-	-	-	-	-	-
ENST00000289890	0	0	0.001	0.001	0	1	1	notest	AL442071.1	-	-	-	-	-	-	-	-
ENST00000291374	0	0.4	0.001	0.004	2	0.711720537168327	1	no	LINC02418	-	-	-	-	-	-	-	-
ENST00000294715	0	0	0.001	0.001	0	1	1	notest	AC245595.1	-	-	-	-	-	-	-	-
ENST00000295052	0	0	0.001	0.001	0	1	1	notest	LINC01931	-	-	-	-	-	-	-	-
ENST00000295549	37.512	60.954	1.384	1.698	0.294992515916314	0.458006088310693	1	no	LINC01116	-	-	-	-	-	-	-	-
ENST00000296270	0	0	0.001	0.001	0	1	1	notest	IGF2BP2-AS1	-	-	-	-	-	-	-	-
ENST00000297163	2.4	1.2	0.07	0.022	-1.66985139830767	0.540050308876208	1	no	SMAD5-AS1	-	-	-	-	-	-	-	-
ENST00000300167	0	0	0.001	0.001	0	1	1	notest	MIR202HG	-	-	-	-	-	-	-	-
ENST00000301683	0	0	0.001	0.001	0	1	1	notest	LINC00671	-	-	-	-	-	-	-	-
ENST00000304233	0	0	0.001	0.001	0	1	1	notest	LINC00208	-	-	-	-	-	-	-	-
ENST00000304751	14.4	17.2	0.938	0.882	-0.0888092669578559	0.883707538317803	1	no	LINC02449	-	-	-	-	-	-	-	-
ENST00000305248	0	0	0.001	0.001	0	1	1	notest	FAM138C	-	-	-	-	-	-	-	-
ENST00000305709	128.606	85.058	2.636	1.412	-0.900610281736872	0.274040891504336	1	no	AL512625.1	-	-	-	-	-	-	-	-
ENST00000306533	0	0	0.001	0.001	0	1	1	notest	AP003174.1	-	-	-	-	-	-	-	-
ENST00000306731	0	0	0.001	0.001	0	1	1	notest	LINC01620	-	-	-	-	-	-	-	-
ENST00000307533	29.318	45.144	0.678	0.786	0.213244039122263	0.405991158229891	1	no	AC093323.1	-	-	-	-	-	-	-	-
ENST00000307548	0	0	0.001	0.001	0	1	1	notest	SHANK2-AS3	-	-	-	-	-	-	-	-
ENST00000308604	0	0	0.001	0.001	0	1	1	notest	MIR4435-2HG	-	-	-	-	-	-	-	-
ENST00000309331	3.6	0	0.236	0.001	-7.88264304936184	0.0784072116150479	0.810451241321992	no	GRIK1-AS1	-	-	-	-	-	-	-	-
ENST00000309874	72.856	23.4	1.3	0.334	-1.96059161544176	0.0214958130598013	0.531678781782717	no	AC020659.1	-	-	-	-	-	-	-	-
ENST00000310916	51.3	96.268	0.386	0.536	0.473632153189692	0.332918936774629	1	no	TMEM51-AS1	-	-	-	-	-	-	-	-
ENST00000311067	7.2	4	0.362	0.154	-1.2330593463883	0.268519170603182	1	no	AC008080.1	-	-	-	-	-	-	-	-
ENST00000312019	0	0	0.001	0.001	0	1	1	notest	AC007601.1	-	-	-	-	-	-	-	-
ENST00000313031	24.8	12.6	0.89	0.328	-1.44010952123568	0.116347570121983	0.903139403365234	no	AC012074.1	-	-	-	-	-	-	-	-
ENST00000313064	4.4	4.8	0.196	0.144	-0.444784842672896	0.907636079020397	1	no	LINC00471	-	-	-	-	-	-	-	-
ENST00000313495	0	0.468	0.001	0.008	3	0.617946288407182	1	no	LINC00670	-	-	-	-	-	-	-	-
ENST00000313737	4	3.8	0.138	0.094	-0.553935605100532	0.804514862220877	1	no	FLJ13224	-	-	-	-	-	-	-	-
ENST00000313807	135.778	101.832	2.536	1.454	-0.802527476219813	0.320190592040427	1	no	EIF3J-AS1	-	-	-	-	-	-	-	-
ENST00000313865	3.2	2.2	0.128	0.074	-0.79054663437105	0.79158412528491	1	no	AC020907.1	-	-	-	-	-	-	-	-
ENST00000314040	0	0	0.001	0.001	0	1	1	notest	AL033381.1	-	-	-	-	-	-	-	-
ENST00000314315	0	0	0.001	0.001	0	1	1	notest	CSNK1G2-AS1	-	-	-	-	-	-	-	-
ENST00000314481	7.2	5.8	0.152	0.106	-0.520007058880386	0.622067771068867	1	no	FO393415.1	-	-	-	-	-	-	-	-
ENST00000315302	11.792	8.662	0.278	0.15	-0.890122382227627	0.539746792085288	1	no	AC098864.1	-	-	-	-	-	-	-	-
ENST00000315707	51.2	45	1.268	0.88	-0.526979316614748	0.61110888882874	1	no	LINC00324	-	-	-	-	-	-	-	-
ENST00000316124	6.2	4.4	0.13	0.076	-0.774440299584869	0.683135758025335	1	no	AP003774.1	-	-	-	-	-	-	-	-
ENST00000316148	1.4	12.2	0.044	0.264	2.58496250072116	0.00609069765776354	0.292122771176201	no	AC011944.1	-	-	-	-	-	-	-	-
ENST00000316786	99.4	72.6	2.102	0.932	-1.1733608093079	0.593509352817462	1	no	C9orf106	-	-	-	-	-	-	-	-
ENST00000316807	1	7.6	0.016	0.1	2.64385618977472	0.0655805748836103	0.772325081696851	no	AC022148.1	-	-	-	-	-	-	-	-
ENST00000317008	0	0	0.001	0.001	0	1	1	notest	AC068473.1	-	-	-	-	-	-	-	-
ENST00000317019	2	0.8	0.028	0.008	-1.8073549220576	0.29273792780769	1	no	C11orf44	-	-	-	-	-	-	-	-
ENST00000317114	105.858	86.8	2.954	1.762	-0.745455901844375	0.500158791236261	1	no	DLGAP1-AS1	-	-	-	-	-	-	-	-
ENST00000317122	34.8	32.8	0.774	0.522	-0.568283759574526	0.69100472139154	1	no	FLJ37453	-	-	-	-	-	-	-	-
ENST00000317292	0	0	0.001	0.001	0	1	1	notest	MIR7-3HG	-	-	-	-	-	-	-	-
ENST00000317596	5.28	0.996	0.13	0.018	-2.85244281158614	0.119325870275657	0.913075105395511	no	LINC02363	-	-	-	-	-	-	-	-
ENST00000317652	0.2	1.4	0.006	0.028	2.22239242133645	0.372502798423349	1	no	AL162457.1	-	-	-	-	-	-	-	-
ENST00000318291	107.534	109.678	2.626	2.024	-0.375657626198577	0.903332401590742	1	no	AC021054.1	-	-	-	-	-	-	-	-
ENST00000318426	0.4	0.6	0.006	0.008	0.415037499278844	0.999999999999999	1	no	LINC01559	-	-	-	-	-	-	-	-
ENST00000319682	0	0	0.001	0.001	0	1	1	notest	AL049647.1	-	-	-	-	-	-	-	-
ENST00000319701	0	0	0.001	0.001	0	1	1	notest	LINC01699	-	-	-	-	-	-	-	-
ENST00000319763	5.22	1.2	0.13	0.026	-2.32192809488736	0.0947250625607157	0.861112842029522	no	AP000679.1	-	-	-	-	-	-	-	-
ENST00000319817	0	1.2	0.001	0.02	4.32192809488736	0.412923958448204	1	no	AC135776.1	-	-	-	-	-	-	-	-
ENST00000320202	0	0	0.001	0.001	0	1	1	notest	LINC00301	-	-	-	-	-	-	-	-
ENST00000320322	0	0	0.001	0.001	0	1	1	notest	AL161668.1	-	-	-	-	-	-	-	-
ENST00000320372	0	0	0.001	0.001	0	1	1	notest	LINC01658	-	-	-	-	-	-	-	-
ENST00000321081	0	0	0.001	0.001	0	1	1	notest	AL358781.1	-	-	-	-	-	-	-	-
ENST00000321214	0	2.536	0.001	0.042	5.39231742277876	0.0459382290114771	0.68042027024651	no	LINC00304	-	-	-	-	-	-	-	-
ENST00000321248	0.4	2.166	0.018	0.068	1.91753783980803	0.201655831705843	1	no	C10orf91	-	-	-	-	-	-	-	-
ENST00000321336	3.07	0.484	0.244	0.032	-2.93073733756289	0.0619247829587797	0.760606944677249	no	LINC00982	-	-	-	-	-	-	-	-
ENST00000321399	1.016	0.6	0.022	0.008	-1.4594316186373	0.903859629888754	1	no	LINC00982	-	-	-	-	-	-	-	-
ENST00000321800	0	0	0.001	0.001	0	1	1	notest	LINC00469	-	-	-	-	-	-	-	-
ENST00000322353	0.2	0.184	0.018	0.014	-0.362570079384708	1	1	no	GCC2-AS1	-	-	-	-	-	-	-	-
ENST00000323355	0	0	0.001	0.001	0	1	1	notest	LINC00305	-	-	-	-	-	-	-	-
ENST00000323380	0	0	0.001	0.001	0	1	1	notest	MTUS2-AS1	-	-	-	-	-	-	-	-
ENST00000323689	0	0	0.001	0.001	0	1	1	notest	AC117395.3	-	-	-	-	-	-	-	-
ENST00000324446	0	0	0.001	0.001	0	1	1	notest	TTTY14	-	-	-	-	-	-	-	-
ENST00000324630	0.2	0	0.022	0.001	-4.4594316186373	1	1	no	AP000487.2	-	-	-	-	-	-	-	-
ENST00000324988	0	0	0.001	0.001	0	1	1	notest	LINC00314	-	-	-	-	-	-	-	-
ENST00000325042	2	1.4	0.072	0.042	-0.777607578663552	0.928314000622887	1	no	AC073072.1	-	-	-	-	-	-	-	-
ENST00000325660	2	0	0.042	0.001	-5.39231742277876	0.212618478381899	1	no	ZNRF3-AS1	-	-	-	-	-	-	-	-
ENST00000325811	0	0	0.001	0.001	0	1	1	notest	AL355390.1	-	-	-	-	-	-	-	-
ENST00000326341	0.2	0.2	0.004	0.004	0	1	1	no	ADORA2A-AS1	-	-	-	-	-	-	-	-
ENST00000326677	25.838	32.682	2.616	2.622	0.00330514472367191	0.903790952856895	1	no	ZFAS1	-	-	-	-	-	-	-	-
ENST00000326734	5.384	1.856	0.142	0.04	-1.82781902461732	0.108616666344443	0.892391118644067	no	FAM87B	-	-	-	-	-	-	-	-
ENST00000326989	0	0	0.001	0.001	0	1	1	notest	LINC01869	-	-	-	-	-	-	-	-
ENST00000328023	3.8	4.8	0.07	0.074	0.0801703486839831	0.939527085508054	1	no	C17orf77	-	-	-	-	-	-	-	-
ENST00000328344	0	0	0.001	0.001	0	1	1	notest	LINC00334	-	-	-	-	-	-	-	-
ENST00000328819	0	0	0.001	0.001	0	1	1	notest	TTTY8B	-	-	-	-	-	-	-	-
ENST00000329618	11.474	6.136	0.474	0.186	-1.34958443779023	0.186173046343593	1	no	B3GALT5-AS1	-	-	-	-	-	-	-	-
ENST00000329684	0	0	0.001	0.001	0	1	1	notest	TTTY8	-	-	-	-	-	-	-	-
ENST00000329743	0.2	0	0.028	0.001	-4.8073549220576	0.999999999999999	1	no	HDHD5-AS1	-	-	-	-	-	-	-	-
ENST00000330148	1.43	0.2	0.018	0.002	-3.16992500144231	0.148664760031204	0.96498837765107	no	FAM87A	-	-	-	-	-	-	-	-
ENST00000330337	0	0	0.001	0.001	0	1	1	notest	TTTY13	-	-	-	-	-	-	-	-
ENST00000330381	0	0	0.001	0.001	0	1	1	notest	AC132216.1	-	-	-	-	-	-	-	-
ENST00000330490	0.8	0	0.044	0.001	-5.4594316186373	0.331598837370778	1	no	TSPEAR-AS2	-	-	-	-	-	-	-	-
ENST00000330539	11.4	4	0.282	0.076	-1.89162383895521	0.0330200957087123	0.593500231291396	no	AC138356.1	-	-	-	-	-	-	-	-
ENST00000330551	0	8.658	0.001	0.326	8.34872815423108	0.000295733017592457	0.0570336363507139	no	LINC01547	-	-	-	-	-	-	-	-
ENST00000331096	0	0	0.001	0.001	0	1	1	notest	LINC01405	-	-	-	-	-	-	-	-
ENST00000331787	0	0	0.001	0.001	0	1	1	notest	TTTY14	-	-	-	-	-	-	-	-
ENST00000331856	49.436	30.16	1.3	0.566	-1.19963766508393	0.211843999965995	1	no	AL365277.1	-	-	-	-	-	-	-	-
ENST00000331944	47.98	167.62	4.79	12.382	1.37014680331962	0.00943196864369696	0.357730919495382	no	CYTOR	-	-	-	-	-	-	-	-
ENST00000332012	9	6.2	0.256	0.114	-1.16710998583526	0.510900405373084	1	no	LINC00482	-	-	-	-	-	-	-	-
ENST00000332440	0	0	0.001	0.001	0	1	1	notest	LINC00313	-	-	-	-	-	-	-	-
ENST00000332558	0	0	0.001	0.001	0	1	1	notest	FLJ40288	-	-	-	-	-	-	-	-
ENST00000332587	0	1.776	0.001	0.048	5.58496250072116	0.073068190162357	0.793510431918883	no	LINC00158	-	-	-	-	-	-	-	-
ENST00000332881	0	0.4	0.001	0.012	3.58496250072116	1	1	no	AC131971.1	-	-	-	-	-	-	-	-
ENST00000332935	0.4	0.4	0.026	0.016	-0.700439718141092	1	1	no	AC005037.1	-	-	-	-	-	-	-	-
ENST00000332965	3.284	5.238	0.134	0.182	0.441705449740924	0.730842335055357	1	no	OGFRP1	-	-	-	-	-	-	-	-
ENST00000333139	241.506	160.178	5.622	2.746	-1.03375182823324	0.417037183636591	1	no	C11orf72	-	-	-	-	-	-	-	-
ENST00000333319	65.596	117.828	1.466	1.99	0.440883327297199	0.423653753651557	1	no	LINC01006	-	-	-	-	-	-	-	-
ENST00000333482	11	8	0.852	0.482	-0.821820283995877	0.479598182842477	1	no	AC008549.2	-	-	-	-	-	-	-	-
ENST00000333487	6.4	5.8	0.118	0.08	-0.560714954474479	0.753469269694191	1	no	AL021453.1	-	-	-	-	-	-	-	-
ENST00000333666	0.4	0	0.014	0.001	-3.8073549220576	0.703313483194471	1	no	AC138028.1	-	-	-	-	-	-	-	-
ENST00000333854	4.692	1.456	0.18	0.05	-1.84799690655495	0.339767748609346	1	no	PRKCZ-AS1	-	-	-	-	-	-	-	-
ENST00000334146	12.91	8.574	0.52	0.248	-1.06817150264158	0.463302645941033	1	no	MIR22HG	-	-	-	-	-	-	-	-
ENST00000334566	0	0	0.001	0.001	0	1	1	notest	LINC00207	-	-	-	-	-	-	-	-
ENST00000335142	3.948	5.8	0.152	0.156	0.037474705418663	0.872828229778129	1	no	KTN1-AS1	-	-	-	-	-	-	-	-
ENST00000335616	2.994	0.2	0.108	0.006	-4.16992500144231	0.0451157711856763	0.67655108689522	no	AC092118.1	-	-	-	-	-	-	-	-
ENST00000335648	86.9	88.834	1.88	1.454	-0.370705392645405	0.894570597274552	1	no	ZNF436-AS1	-	-	-	-	-	-	-	-
ENST00000336905	12.032	25.122	0.262	0.46	0.812067049406925	0.431035490822743	1	no	LINC01123	-	-	-	-	-	-	-	-
ENST00000339021	5.4	2.8	0.08	0.03	-1.41503749927884	0.241040497370321	1	no	AC120498.9	-	-	-	-	-	-	-	-
ENST00000339037	0.696	0.852	0.05	0.044	-0.184424571137428	0.999999999999992	1	no	LINC01116	-	-	-	-	-	-	-	-
ENST00000340444	0.8	0.8	0.016	0.012	-0.415037499278844	0.999999999999994	1	no	AC010969.1	-	-	-	-	-	-	-	-
ENST00000340510	23.228	23.914	0.458	0.318	-0.526320832812589	0.963148871678247	1	no	LINC00265	-	-	-	-	-	-	-	-
ENST00000340585	0	0	0.001	0.001	0	1	1	notest	AC016598.1	-	-	-	-	-	-	-	-
ENST00000340779	0.6	0.8	0.026	0.03	0.206450877467427	0.999999999999996	1	no	AC073349.1	-	-	-	-	-	-	-	-
ENST00000341011	6.796	3.552	0.16	0.062	-1.36773178450049	0.247454130909039	1	no	LINC00910	-	-	-	-	-	-	-	-
ENST00000341866	0	0	0.001	0.001	0	1	1	notest	LINC01164	-	-	-	-	-	-	-	-
ENST00000342584	150.6	217.8	4.142	4.624	0.158813844280167	0.584799510477305	1	no	PP7080	-	-	-	-	-	-	-	-
ENST00000342757	0	0	0.001	0.001	0	1	1	notest	LINC00319	-	-	-	-	-	-	-	-
ENST00000342888	0	0	0.001	0.001	0	1	1	notest	LINC01662	-	-	-	-	-	-	-	-
ENST00000342892	3.8	13.2	0.048	0.136	1.50250034052918	0.373438679495812	1	no	PKP4-AS1	-	-	-	-	-	-	-	-
ENST00000342963	0.2	2.2	0.026	0.16	2.62148837674627	0.156908640794666	0.984423326604816	no	AC093620.1	-	-	-	-	-	-	-	-
ENST00000342990	0	0	0.001	0.001	0	1	1	notest	AC069277.1	-	-	-	-	-	-	-	-
ENST00000343087	0	0	0.001	0.001	0	1	1	notest	AL731537.1	-	-	-	-	-	-	-	-
ENST00000343999	26.762	19.212	0.482	0.274	-0.814857253269435	0.494842002061633	1	no	C22orf34	-	-	-	-	-	-	-	-
ENST00000344893	39.542	26.192	0.682	0.324	-1.07377792613955	0.35461226354537	1	no	AC008543.1	-	-	-	-	-	-	-	-
ENST00000345111	0	0	0.001	0.001	0	1	1	notest	LINC00943	-	-	-	-	-	-	-	-
ENST00000352271	0.2	0.4	0.024	0.044	0.874469117916141	1	1	no	AC104699.1	-	-	-	-	-	-	-	-
ENST00000354333	0.6	1	0.012	0.018	0.584962500721156	1	1	no	TSPEAR-AS2	-	-	-	-	-	-	-	-
ENST00000354376	11.172	14.256	0.264	0.226	-0.224215156943266	0.74544750605248	1	no	C9orf163	-	-	-	-	-	-	-	-
ENST00000354425	0	0	0.001	0.001	0	1	1	notest	AC005342.1	-	-	-	-	-	-	-	-
ENST00000354432	0	0.2	0.001	0.006	2.58496250072116	0.999999999999999	1	no	AC090286.1	-	-	-	-	-	-	-	-
ENST00000354527	0	0	0.001	0.001	0	1	1	notest	AL138767.1	-	-	-	-	-	-	-	-
ENST00000354541	0.2	1.314	0.02	0.086	2.10433665981474	0.5383634526433	1	no	AL353751.1	-	-	-	-	-	-	-	-
ENST00000354642	0	0	0.001	0.001	0	1	1	notest	AC068631.1	-	-	-	-	-	-	-	-
ENST00000354746	0	0	0.001	0.001	0	1	1	notest	AC122129.1	-	-	-	-	-	-	-	-
ENST00000355189	0	0	0.001	0.001	0	1	1	notest	MIR548XHG	-	-	-	-	-	-	-	-
ENST00000355358	19.896	7.678	0.528	0.14	-1.91511110241349	0.0512661931894687	0.708214300729136	no	GATA3-AS1	-	-	-	-	-	-	-	-
ENST00000355430	348.498	174.224	3.254	1.26	-1.36879051728525	0.440934589084075	1	no	COLCA1	-	-	-	-	-	-	-	-
ENST00000355869	0	0	0.001	0.001	0	1	1	notest	AC025419.1	-	-	-	-	-	-	-	-
ENST00000355909	0	0	0.001	0.001	0	1	1	notest	LINC02291	-	-	-	-	-	-	-	-
ENST00000356006	1.2	0	0.034	0.001	-5.08746284125034	0.19986990847081	1	no	AL354714.1	-	-	-	-	-	-	-	-
ENST00000356020	0	0.2	0.001	0.002	1	1	1	no	LINC01565	-	-	-	-	-	-	-	-
ENST00000356047	70.092	50.47	5.432	2.718	-0.998938023477341	0.296575483252992	1	no	LINC01967	-	-	-	-	-	-	-	-
ENST00000356133	0.2	0.6	0.004	0.008	1	0.829663607418811	1	no	AC007920.1	-	-	-	-	-	-	-	-
ENST00000356215	13.938	12.324	0.218	0.106	-1.04026387021373	0.879804501347853	1	no	AC090673.1	-	-	-	-	-	-	-	-
ENST00000356499	0	0	0.001	0.001	0	1	1	notest	AC019077.1	-	-	-	-	-	-	-	-
ENST00000356672	0	0	0.001	0.001	0	1	1	notest	AC025165.1	-	-	-	-	-	-	-	-
ENST00000356684	17.986	11.24	0.442	0.18	-1.29604946306176	0.328913244812642	1	no	FLVCR1-AS1	-	-	-	-	-	-	-	-
ENST00000357045	0	0	0.001	0.001	0	1	1	notest	AC073834.1	-	-	-	-	-	-	-	-
ENST00000357401	0	0	0.001	0.001	0	1	1	notest	CYYR1-AS1	-	-	-	-	-	-	-	-
ENST00000357412	0	0	0.001	0.001	0	1	1	notest	LINC01560	-	-	-	-	-	-	-	-
ENST00000357591	21.61	16.672	1.146	0.774	-0.566201572612494	0.658468045303823	1	no	CTBP1-AS2	-	-	-	-	-	-	-	-
ENST00000357880	0.2	0.388	0.014	0.022	0.652076696579693	1	1	no	LINC01554	-	-	-	-	-	-	-	-
ENST00000358073	0	0	0.001	0.001	0	1	1	notest	AL162431.2	-	-	-	-	-	-	-	-
ENST00000358234	2.764	2.278	0.244	0.162	-0.590887334678261	0.655324773437117	1	no	AC011450.1	-	-	-	-	-	-	-	-
ENST00000358446	19.474	7.05	0.622	0.168	-1.88845334735184	0.0957576375786872	0.863379469597382	no	AC087392.3	-	-	-	-	-	-	-	-
ENST00000358748	0.2	0.4	0.002	0.004	1	1	1	no	AL360004.1	-	-	-	-	-	-	-	-
ENST00000358775	0.2	0	0.004	0.001	-2	1	1	no	AC079612.1	-	-	-	-	-	-	-	-
ENST00000359491	9.162	5.8	0.296	0.146	-1.01962880674893	0.379345053300133	1	no	AL161756.1	-	-	-	-	-	-	-	-
ENST00000359760	11.136	3.748	0.258	0.074	-1.8017738897943	0.061671297685265	0.760531896994908	no	AFDN-AS1	-	-	-	-	-	-	-	-
ENST00000359823	0	0	0.001	0.001	0	1	1	notest	AC106870.1	-	-	-	-	-	-	-	-
ENST00000359838	0	0	0.001	0.001	0	1	1	notest	LUADT1	-	-	-	-	-	-	-	-
ENST00000359941	30.352	37.726	1.802	1.708	-0.0772910361930483	0.821908622528318	1	no	TP53TG1	-	-	-	-	-	-	-	-
ENST00000360083	2.8	1	0.086	0.024	-1.84130225398094	0.370380123097701	1	no	AC079610.1	-	-	-	-	-	-	-	-
ENST00000360485	1.4	1.486	0.15	0.132	-0.184424571137427	1	1	no	LINC02384	-	-	-	-	-	-	-	-
ENST00000360528	0	0	0.001	0.001	0	1	1	notest	AC135895.1	-	-	-	-	-	-	-	-
ENST00000360656	12.6	23.4	1.158	1.54	0.411295097593027	0.247756574732798	1	no	CH17-340M24.3	-	-	-	-	-	-	-	-
ENST00000360737	602.662	411.686	6.882	3.748	-0.876706939077794	0.15131224108848	0.97115228764048	no	MIRLET7BHG	-	-	-	-	-	-	-	-
ENST00000360785	0.804	0	0.06	0.001	-5.90689059560852	0.330860727970238	1	no	C20orf203	-	-	-	-	-	-	-	-
ENST00000360899	0	0	0.001	0.001	0	1	1	notest	LINC00523	-	-	-	-	-	-	-	-
ENST00000360902	12.334	17.42	0.21	0.21	0	1	1	no	AC004893.2	-	-	-	-	-	-	-	-
ENST00000361350	8.4	2.6	0.194	0.04	-2.27798474729977	0.05970064255009	0.748920162119425	no	SSBP3-AS1	-	-	-	-	-	-	-	-
ENST00000366097	0	0	0.001	0.001	0	1	1	notest	AL157414.1	-	-	-	-	-	-	-	-
ENST00000366099	0	0	0.001	0.001	0	1	1	notest	ADGRA1-AS1	-	-	-	-	-	-	-	-
ENST00000366105	0	0	0.001	0.001	0	1	1	notest	LIX1L-AS1	-	-	-	-	-	-	-	-
ENST00000366109	0	0.4	0.001	0.03	4.90689059560852	0.728891556774969	1	no	AL590705.1	-	-	-	-	-	-	-	-
ENST00000366110	1.2	3.4	0.068	0.148	1.12199052437861	0.633909023380767	1	no	AL022323.1	-	-	-	-	-	-	-	-
ENST00000366134	1.8	0	0.15	0.001	-7.22881869049588	0.0693047739891433	0.776832261303308	no	AC131011.1	-	-	-	-	-	-	-	-
ENST00000366136	0.2	0	0.018	0.001	-4.16992500144231	1	1	no	AL626787.1	-	-	-	-	-	-	-	-
ENST00000366140	1.594	4.848	0.092	0.254	1.46512273071515	0.311254823211291	1	no	NRIR	-	-	-	-	-	-	-	-
ENST00000366152	0	0.028	0.001	0.002	1	1	1	no	AL445248.1	-	-	-	-	-	-	-	-
ENST00000366153	32	22	1.852	0.938	-0.98142427074486	0.252887803731253	1	no	AC012358.1	-	-	-	-	-	-	-	-
ENST00000366160	1.6	0	0.038	0.001	-5.24792751344359	0.0820870362556212	0.820602001195344	no	AP003027.1	-	-	-	-	-	-	-	-
ENST00000366167	0.6	0	0.052	0.001	-5.70043971814109	0.573078537255172	1	no	AC073343.2	-	-	-	-	-	-	-	-
ENST00000366181	1.2	3.4	0.026	0.062	1.25375659224578	0.723595099005757	1	no	LINC01562	-	-	-	-	-	-	-	-
ENST00000366187	1.814	3	0.242	0.22	-0.137503523749935	0.676057827281226	1	no	AC007388.1	-	-	-	-	-	-	-	-
ENST00000366188	0	0	0.001	0.001	0	1	1	notest	AL390760.1	-	-	-	-	-	-	-	-
ENST00000366189	0.4	0.2	0.04	0.016	-1.32192809488736	0.999999999999997	1	no	AC106795.2	-	-	-	-	-	-	-	-
ENST00000366209	0	0	0.001	0.001	0	1	1	notest	LINC01317	-	-	-	-	-	-	-	-
ENST00000366218	0.2	0	0.008	0.001	-3	1	1	no	AC015969.1	-	-	-	-	-	-	-	-
ENST00000366221	9.22	18.292	0.234	0.338	0.53051471669878	0.317363905472602	1	no	AL645728.1	-	-	-	-	-	-	-	-
ENST00000366224	0	0	0.001	0.001	0	1	1	notest	AL591503.1	-	-	-	-	-	-	-	-
ENST00000366253	0	0	0.001	0.001	0	1	1	notest	AL353740.1	-	-	-	-	-	-	-	-
ENST00000366259	3.2	1.6	0.228	0.078	-1.54748779530249	0.355632919719343	1	no	LINC00449	-	-	-	-	-	-	-	-
ENST00000366278	2.8	0	0.082	0.001	-6.35755200461808	0.0165047606357621	0.470851751925436	no	AC105053.1	-	-	-	-	-	-	-	-
ENST00000366287	1.8	0.278	0.092	0.01	-3.20163386116965	0.131108793327098	0.935724725087201	no	AC012358.3	-	-	-	-	-	-	-	-
ENST00000366308	0	0	0.001	0.001	0	1	1	notest	LINC01743	-	-	-	-	-	-	-	-
ENST00000366312	0	0	0.001	0.001	0	1	1	notest	MIR5689HG	-	-	-	-	-	-	-	-
ENST00000366314	3.8	1.2	0.126	0.034	-1.88981708224958	0.237310710079147	1	no	LINC00311	-	-	-	-	-	-	-	-
ENST00000366321	0	0	0.001	0.001	0	1	1	notest	RBMS3-AS2	-	-	-	-	-	-	-	-
ENST00000366376	0	0	0.001	0.001	0	1	1	notest	AL450313.1	-	-	-	-	-	-	-	-
ENST00000366397	0	0	0.001	0.001	0	1	1	notest	IGBP1-AS1	-	-	-	-	-	-	-	-
ENST00000366408	0	0.2	0.001	0.006	2.58496250072116	0.999999999999999	1	no	LINC00970	-	-	-	-	-	-	-	-
ENST00000366413	0.4	0.4	0.026	0.022	-0.241008099503795	1	1	no	AC004832.6	-	-	-	-	-	-	-	-
ENST00000366424	44.274	38.908	1.764	0.874	-1.01314537605692	0.797677953492092	1	no	AC144450.1	-	-	-	-	-	-	-	-
ENST00000366446	33.19	40.734	2.202	2.012	-0.130184163758842	0.808817497941352	1	no	NUTM2A-AS1	-	-	-	-	-	-	-	-
ENST00000366457	0	0	0.001	0.001	0	1	1	notest	AC023590.1	-	-	-	-	-	-	-	-
ENST00000366713	3.8	1.2	0.47	0.112	-2.0691620245074	0.108058203511516	0.891872018645267	no	IBA57-AS1	-	-	-	-	-	-	-	-
ENST00000366822	5.866	5.2	0.272	0.178	-0.611729410283942	0.807864837717236	1	no	LINC01558	-	-	-	-	-	-	-	-
ENST00000367072	1.532	0.35	0.246	0.028	-3.13515958328164	0.572384971404201	1	no	C6orf99	-	-	-	-	-	-	-	-
ENST00000367073	0.4	5.122	0.026	0.268	3.36564947231668	0.047094069582967	0.684960539513868	no	C6orf99	-	-	-	-	-	-	-	-
ENST00000367119	0	0	0.001	0.001	0	1	1	notest	C1orf147	-	-	-	-	-	-	-	-
ENST00000367207	0.2	0	0.006	0.001	-2.58496250072116	1	1	no	LINC00303	-	-	-	-	-	-	-	-
ENST00000367276	0	0	0.001	0.001	0	1	1	notest	LINC00475	-	-	-	-	-	-	-	-
ENST00000367355	16.408	4.4	0.71	0.13	-2.44930740136359	0.018389609798408	0.491198215764286	no	LINC00862	-	-	-	-	-	-	-	-
ENST00000367356	2.266	0	0.214	0.001	-7.74146698640115	0.12019255942468	0.916344609873368	no	LINC00862	-	-	-	-	-	-	-	-
ENST00000367477	6.406	3.484	0.106	0.052	-1.02748073642211	0.485484186746266	1	no	STXBP5-AS1	-	-	-	-	-	-	-	-
ENST00000367563	1.6	0	0.116	0.001	-6.85798099512757	0.234777217172301	1	no	LINC00272	-	-	-	-	-	-	-	-
ENST00000367638	0	0	0.001	0.001	0	1	1	notest	C1orf220	-	-	-	-	-	-	-	-
ENST00000367716	23.91	30.98	0.714	0.696	-0.0368367681803714	0.625825704410706	1	no	AL645568.1	-	-	-	-	-	-	-	-
ENST00000368974	0	0	0.001	0.001	0	1	1	notest	LINC00222	-	-	-	-	-	-	-	-
ENST00000369027	0	0	0.001	0.001	0	1	1	notest	AL354979.1	-	-	-	-	-	-	-	-
ENST00000369071	0	0	0.001	0.001	0	1	1	notest	LINC01561	-	-	-	-	-	-	-	-
ENST00000369120	0	0	0.001	0.001	0	1	1	notest	BVES-AS1	-	-	-	-	-	-	-	-
ENST00000369122	4.6	2.2	0.144	0.054	-1.41503749927884	0.402714058427118	1	no	BVES-AS1	-	-	-	-	-	-	-	-
ENST00000369123	0	0.2	0.001	0.014	3.8073549220576	0.999999999999996	1	no	LIN28B-AS1	-	-	-	-	-	-	-	-
ENST00000369391	2.2	2.2	0.26	0.204	-0.349942471056959	1	1	no	AL158212.2	-	-	-	-	-	-	-	-
ENST00000369843	0	0	0.001	0.001	0	1	1	notest	AL355310.2	-	-	-	-	-	-	-	-
ENST00000369884	1.4	0.4	0.138	0.032	-2.10852445677817	0.558517257544706	1	no	CYP17A1-AS1	-	-	-	-	-	-	-	-
ENST00000369989	0	0	0.001	0.001	0	1	1	notest	SPATA42	-	-	-	-	-	-	-	-
ENST00000370257	0.6	0	0.01	0.001	-3.32192809488736	0.421796808312335	1	no	AL121827.1	-	-	-	-	-	-	-	-
ENST00000370341	0.2	0	0.006	0.001	-2.58496250072116	0.999999999999999	1	no	LINC00029	-	-	-	-	-	-	-	-
ENST00000370380	0	0	0.001	0.001	0	1	1	notest	AC017104.3	-	-	-	-	-	-	-	-
ENST00000370438	31.2	14.2	2.904	0.912	-1.67093572383101	0.0833107070831917	0.821963883638111	no	AC244197.2	-	-	-	-	-	-	-	-
ENST00000370520	2.8	1.2	0.08	0.026	-1.62148837674627	0.306103404637732	1	no	AL357033.1	-	-	-	-	-	-	-	-
ENST00000370523	0	0	0.001	0.001	0	1	1	notest	MIR1-1HG	-	-	-	-	-	-	-	-
ENST00000370535	0.4	0	0.018	0.001	-4.16992500144231	0.567552300793178	1	no	LINC00632	-	-	-	-	-	-	-	-
ENST00000370624	1.6	1.2	0.032	0.016	-1	0.81808403213337	1	no	LINC01555	-	-	-	-	-	-	-	-
ENST00000371162	44.282	66.034	1.196	1.378	0.204358498506187	0.623556588959286	1	no	MIR4435-2HG	-	-	-	-	-	-	-	-
ENST00000371169	0	0	0.001	0.001	0	1	1	notest	AL354984.1	-	-	-	-	-	-	-	-
ENST00000371390	0	0	0.001	0.001	0	1	1	notest	AL772363.1	-	-	-	-	-	-	-	-
ENST00000371417	23.706	48.912	0.864	1.458	0.754887502163469	0.18933616298985	1	no	ARRDC1-AS1	-	-	-	-	-	-	-	-
ENST00000371629	0.2	0	0.012	0.001	-3.58496250072116	1	1	no	PRR31	-	-	-	-	-	-	-	-
ENST00000371639	11.4	19.82	0.24	0.368	0.616671360448494	0.530650104259298	1	no	LINC01270	-	-	-	-	-	-	-	-
ENST00000371743	46.252	71.59	2.364	2.86	0.274785111488219	0.490824617097587	1	no	ZFAS1	-	-	-	-	-	-	-	-
ENST00000371813	0	0	0.001	0.001	0	1	1	notest	COL5A1-AS1	-	-	-	-	-	-	-	-
ENST00000372173	0	0	0.001	0.001	0	1	1	notest	FAM66C	-	-	-	-	-	-	-	-
ENST00000372387	14.2	3	0.378	0.066	-2.51784830486262	0.0363514273981544	0.614207024975007	no	AL391421.1	-	-	-	-	-	-	-	-
ENST00000372490	2.052	1.8	0.054	0.036	-0.584962500721156	0.907844744684769	1	no	AL158151.1	-	-	-	-	-	-	-	-
ENST00000372910	0	0	0.001	0.001	0	1	1	notest	LINC01620	-	-	-	-	-	-	-	-
ENST00000373137	34.46	19.746	0.974	0.432	-1.17289045991887	0.129930575284735	0.935724725087201	no	AL591845.1	-	-	-	-	-	-	-	-
ENST00000373170	0	0	0.001	0.001	0	1	1	notest	TDRG1	-	-	-	-	-	-	-	-
ENST00000373171	0	0	0.001	0.001	0	1	1	notest	LINC00951	-	-	-	-	-	-	-	-
ENST00000373226	0	0	0.001	0.001	0	1	1	notest	AL354864.1	-	-	-	-	-	-	-	-
ENST00000373384	0	0	0.001	0.001	0	1	1	notest	AC068389.3	-	-	-	-	-	-	-	-
ENST00000373508	0	0	0.001	0.001	0	1	1	notest	AL162293.1	-	-	-	-	-	-	-	-
ENST00000373604	12.8	9	1.11	0.568	-0.966596841732787	0.341693091473137	1	no	AL049795.1	-	-	-	-	-	-	-	-
ENST00000374014	0	0	0.001	0.001	0	1	1	notest	LINC00474	-	-	-	-	-	-	-	-
ENST00000374432	0.6	0.8	0.026	0.026	0	0.999999999999996	1	no	LINC00619	-	-	-	-	-	-	-	-
ENST00000374801	0	0	0.001	0.001	0	1	1	notest	LINC00587	-	-	-	-	-	-	-	-
ENST00000374945	2.2	2.8	0.042	0.04	-0.070389327891398	0.922137324571769	1	no	LINC01993	-	-	-	-	-	-	-	-
ENST00000374983	1.8	0.6	0.024	0.004	-2.58496250072116	0.436248785529507	1	no	LINC01973	-	-	-	-	-	-	-	-
ENST00000375625	0	0	0.001	0.001	0	1	1	notest	AC245177.1	-	-	-	-	-	-	-	-
ENST00000375644	0	0	0.001	0.001	0	1	1	notest	AC239585.1	-	-	-	-	-	-	-	-
ENST00000375670	0	0	0.001	0.001	0	1	1	notest	AL133343.1	-	-	-	-	-	-	-	-
ENST00000375671	0	0	0.001	0.001	0	1	1	notest	AL133343.1	-	-	-	-	-	-	-	-
ENST00000375713	0	0	0.001	0.001	0	1	1	notest	AL359649.1	-	-	-	-	-	-	-	-
ENST00000375987	0	0	0.001	0.001	0	1	1	notest	LINC01854	-	-	-	-	-	-	-	-
ENST00000376445	1	1.6	0.19	0.218	0.198328716445979	0.713768555444946	1	no	AL390198.1	-	-	-	-	-	-	-	-
ENST00000376482	0	0	0.001	0.001	0	1	1	notest	AC073842.1	-	-	-	-	-	-	-	-
ENST00000376593	0.4	0.2	0.008	0.002	-2	0.999999999999994	1	no	ACOXL-AS1	-	-	-	-	-	-	-	-
ENST00000376609	16.436	25.734	0.414	0.504	0.283792966000591	0.598984381473137	1	no	AC027801.1	-	-	-	-	-	-	-	-
ENST00000376617	0	0	0.001	0.001	0	1	1	notest	AC148477.3	-	-	-	-	-	-	-	-
ENST00000376620	0	0	0.001	0.001	0	1	1	notest	AL953897.1	-	-	-	-	-	-	-	-
ENST00000376678	0	0	0.001	0.001	0	1	1	notest	LINC01257	-	-	-	-	-	-	-	-
ENST00000376775	0.6	2.8	0.074	0.218	1.55873095914798	0.232815987100749	1	no	AC115618.1	-	-	-	-	-	-	-	-
ENST00000376800	1.2	0	0.088	0.001	-6.4594316186373	0.350453297696404	1	no	HCG9	-	-	-	-	-	-	-	-
ENST00000377121	0	0	0.001	0.001	0	1	1	notest	AL133464.1	-	-	-	-	-	-	-	-
ENST00000377178	6.6	3.6	0.234	0.098	-1.2556548754682	0.360669339562976	1	no	MAMDC2-AS1	-	-	-	-	-	-	-	-
ENST00000377186	0	0.4	0.001	0.038	5.24792751344359	0.55612562607267	1	no	LINC01556	-	-	-	-	-	-	-	-
ENST00000377300	0	0	0.001	0.001	0	1	1	notest	LINC01951	-	-	-	-	-	-	-	-
ENST00000377320	1.4	5	0.036	0.12	1.73696559416621	0.195723395815017	1	no	PIK3CD-AS1	-	-	-	-	-	-	-	-
ENST00000377469	0	0.6	0.001	0.006	2.58496250072116	0.586187098873285	1	no	LINC01291	-	-	-	-	-	-	-	-
ENST00000377518	33.572	22.738	0.71	0.374	-0.924780754504408	0.329690374610956	1	no	AL590399.1	-	-	-	-	-	-	-	-
ENST00000377542	17.8	21	1.486	1.47	-0.0156179608148694	0.848829952535093	1	no	FAM27C	-	-	-	-	-	-	-	-
ENST00000377547	0.6	0.4	0.064	0.038	-0.752072486556414	0.999999999999998	1	no	AL391987.4	-	-	-	-	-	-	-	-
ENST00000377548	0	0	0.001	0.001	0	1	1	notest	AL935212.1	-	-	-	-	-	-	-	-
ENST00000377597	72.634	24.742	2.974	0.548	-2.44015684909189	0.347740156014295	1	no	ST8SIA6-AS1	-	-	-	-	-	-	-	-
ENST00000377652	28	45	0.706	0.88	0.317835340253479	0.457276065565879	1	no	AC011484.1	-	-	-	-	-	-	-	-
ENST00000377680	11.104	0.572	0.166	0.006	-4.79007693062577	0.00156580026751687	0.140407546845762	no	FAM201A	-	-	-	-	-	-	-	-
ENST00000377722	0	0	0.001	0.001	0	1	1	notest	AC021218.1	-	-	-	-	-	-	-	-
ENST00000377879	0	0	0.001	0.001	0	1	1	notest	LINC01545	-	-	-	-	-	-	-	-
ENST00000378140	0	0	0.001	0.001	0	1	1	notest	AP000812.1	-	-	-	-	-	-	-	-
ENST00000378252	0	0	0.001	0.001	0	1	1	notest	C20orf187	-	-	-	-	-	-	-	-
ENST00000378340	0	0	0.001	0.001	0	1	1	notest	LINC02138	-	-	-	-	-	-	-	-
ENST00000378347	7	2.2	0.196	0.048	-2.02974734339405	0.113898696566632	0.903139403365234	no	AC092384.1	-	-	-	-	-	-	-	-
ENST00000378417	7.8	3.6	0.114	0.046	-1.30932805810773	0.287942970341353	1	no	AC134312.1	-	-	-	-	-	-	-	-
ENST00000378779	4.6	2	0.374	0.128	-1.54689445988764	0.171049037071826	1	no	DKFZp779M0652	-	-	-	-	-	-	-	-
ENST00000379053	129.054	137.316	1.078	0.924	-0.222392421336448	0.968450502895896	1	no	LINC00654	-	-	-	-	-	-	-	-
ENST00000379256	0	0.2	0.001	0.004	2	0.999999999999999	1	no	CELF2-AS1	-	-	-	-	-	-	-	-
ENST00000379317	9.4	0.6	0.136	0.006	-4.50250034052918	0.00287053736785261	0.203597322689388	no	TTLL10-AS1	-	-	-	-	-	-	-	-
ENST00000379526	0	0	0.001	0.001	0	1	1	notest	AL356414.1	-	-	-	-	-	-	-	-
ENST00000379640	0.2	3	0.004	0.042	3.39231742277876	0.0871554583859993	0.836192445157395	no	AC005863.1	-	-	-	-	-	-	-	-
ENST00000379677	2.6	2.2	0.058	0.034	-0.770518153877233	1	1	no	LINC01460	-	-	-	-	-	-	-	-
ENST00000379848	1.8	0.8	0.218	0.062	-1.81398801439005	0.33675883202207	1	no	SPG20-AS1	-	-	-	-	-	-	-	-
ENST00000379928	0	0.8	0.001	0.068	6.08746284125034	0.499270928469076	1	no	AL139095.4	-	-	-	-	-	-	-	-
ENST00000379963	0	0.8	0.001	0.01	3.32192809488736	0.493552998045528	1	no	AC007608.1	-	-	-	-	-	-	-	-
ENST00000380008	0.2	0.8	0.002	0.01	2.32192809488736	0.633014932091331	1	no	AL592528.1	-	-	-	-	-	-	-	-
ENST00000380106	0.6	0.2	0.06	0.016	-1.90689059560852	0.819287223656652	1	no	AL034376.1	-	-	-	-	-	-	-	-
ENST00000380145	0	0	0.001	0.001	0	1	1	notest	AC133561.2	-	-	-	-	-	-	-	-
ENST00000380601	0	0.4	0.001	0.014	3.8073549220576	0.742420536599013	1	no	AC121338.1	-	-	-	-	-	-	-	-
ENST00000380604	0.526	0.616	0.044	0.042	-0.0671141958585367	1	1	no	B3GALT5-AS1	-	-	-	-	-	-	-	-
ENST00000380612	0.6	0.848	0.026	0.032	0.299560281858908	0.999999999999997	1	no	B3GALT5-AS1	-	-	-	-	-	-	-	-
ENST00000380711	0	0	0.001	0.001	0	1	1	notest	CHKB-AS1	-	-	-	-	-	-	-	-
ENST00000380722	8	4.6	0.164	0.078	-1.07214978575584	0.347150337611857	1	no	AL049775.1	-	-	-	-	-	-	-	-
ENST00000380888	2.2	3	0.03	0.028	-0.0995356735509144	0.897476463973431	1	no	LINC01597	-	-	-	-	-	-	-	-
ENST00000380931	2.6	0	0.036	0.001	-5.16992500144231	0.0339931269385188	0.598679439284453	no	AP001043.1	-	-	-	-	-	-	-	-
ENST00000380970	17.4	0.4	0.372	0.004	-6.53915881110803	0.0227330014586601	0.538518348835545	no	LINC01446	-	-	-	-	-	-	-	-
ENST00000380981	1	0.2	0.014	0.002	-2.8073549220576	0.43237170456729	1	no	LINC01310	-	-	-	-	-	-	-	-
ENST00000380990	0.6	3.984	0.01	0.042	2.0703893278914	0.335424497899353	1	no	LINC00898	-	-	-	-	-	-	-	-
ENST00000381010	0	0	0.001	0.001	0	1	1	notest	LINC00583	-	-	-	-	-	-	-	-
ENST00000381051	215.134	130.066	12.996	6.046	-1.10401476470178	0.0918844063372853	0.851556972090794	no	MIRLET7BHG	-	-	-	-	-	-	-	-
ENST00000381078	0	0	0.001	0.001	0	1	1	notest	AL035696.1	-	-	-	-	-	-	-	-
ENST00000381105	16.512	32.894	0.362	0.642	0.826583600039098	0.695063298550204	1	no	FAM239C	-	-	-	-	-	-	-	-
ENST00000381106	17.328	28.032	0.706	1.042	0.561615189007328	0.766809043713902	1	no	FAM239B	-	-	-	-	-	-	-	-
ENST00000381108	59.294	133.846	1.338	2.324	0.796531952763068	0.454939524981096	1	no	FAM239A	-	-	-	-	-	-	-	-
ENST00000381181	14.8	13.17	0.33	0.242	-0.447458976971221	0.868712616435402	1	no	LINC00649	-	-	-	-	-	-	-	-
ENST00000381217	2.4	0.208	0.066	0.004	-4.04439411935845	0.0842439576572409	0.826248940960158	no	AC020741.1	-	-	-	-	-	-	-	-
ENST00000381301	0	0	0.001	0.001	0	1	1	notest	ADARB2-AS1	-	-	-	-	-	-	-	-
ENST00000381361	1.994	0.794	0.044	0.016	-1.4594316186373	0.690981494078931	1	no	IGF2-AS	-	-	-	-	-	-	-	-
ENST00000381363	0	0	0.001	0.001	0	1	1	notest	IGF2-AS	-	-	-	-	-	-	-	-
ENST00000381493	0	0	0.001	0.001	0	1	1	notest	AC083864.1	-	-	-	-	-	-	-	-
ENST00000381786	2.308	10.644	0.072	0.234	1.70043971814109	0.0448601424853695	0.67655108689522	no	C2orf48	-	-	-	-	-	-	-	-
ENST00000381790	0.4	0	0.036	0.001	-5.16992500144231	0.707658167426491	1	no	AC097103.2	-	-	-	-	-	-	-	-
ENST00000381796	0.4	0	0.006	0.001	-2.58496250072116	0.554870600515852	1	no	DPP9-AS1	-	-	-	-	-	-	-	-
ENST00000381800	14.6	15.012	0.5	0.378	-0.403541860441014	0.937517459750756	1	no	LOH12CR2	-	-	-	-	-	-	-	-
ENST00000382007	0	0	0.001	0.001	0	1	1	notest	AC024132.1	-	-	-	-	-	-	-	-
ENST00000382045	2.952	3.174	0.07	0.06	-0.222392421336448	0.950637332720819	1	no	LINC00487	-	-	-	-	-	-	-	-
ENST00000382166	0	0	0.001	0.001	0	1	1	notest	FAM99B	-	-	-	-	-	-	-	-
ENST00000382167	0	0	0.001	0.001	0	1	1	notest	FAM99A	-	-	-	-	-	-	-	-
ENST00000382215	18.456	28.956	0.492	0.596	0.276654015122922	0.482237935271256	1	no	C1RL-AS1	-	-	-	-	-	-	-	-
ENST00000382225	3.4	0.8	0.06	0.008	-2.90689059560852	0.141000621651842	0.949718385299145	no	AC108134.1	-	-	-	-	-	-	-	-
ENST00000382265	1.4	0.6	0.042	0.012	-1.8073549220576	0.388783177927501	1	no	FLG-AS1	-	-	-	-	-	-	-	-
ENST00000382313	21.84	35.658	0.366	0.406	0.149636078901134	0.443492773405659	1	no	SRRM2-AS1	-	-	-	-	-	-	-	-
ENST00000382375	43.608	43.468	0.956	0.644	-0.569949929866131	0.81305917714797	1	no	C21orf62-AS1	-	-	-	-	-	-	-	-
ENST00000382377	0.328	0.938	0.018	0.042	1.22239242133645	0.831051467897843	1	no	C21orf62-AS1	-	-	-	-	-	-	-	-
ENST00000382378	0.634	5.784	0.052	0.328	2.65711228647699	0.141211363268305	0.949718385299145	no	C21orf62-AS1	-	-	-	-	-	-	-	-
ENST00000382488	5.68	1.146	0.084	0.016	-2.39231742277876	0.35496486066293	1	no	AC105345.1	-	-	-	-	-	-	-	-
ENST00000382528	0	0	0.001	0.001	0	1	1	notest	AC074389.1	-	-	-	-	-	-	-	-
ENST00000382641	1.8	1	0.034	0.014	-1.28010791919274	0.707413799447597	1	no	Z99774.1	-	-	-	-	-	-	-	-
ENST00000382897	0.2	0	0.004	0.001	-2	1	1	no	AC006305.1	-	-	-	-	-	-	-	-
ENST00000383019	0	0	0.001	0.001	0	1	1	notest	LINC02346	-	-	-	-	-	-	-	-
ENST00000383331	6.8	7.084	0.294	0.184	-0.676110388779351	0.86769413905041	1	no	HCG27	-	-	-	-	-	-	-	-
ENST00000383461	11.18	13.088	0.222	0.206	-0.107915339166888	0.980833917747913	1	no	H1FX-AS1	-	-	-	-	-	-	-	-
ENST00000383686	2.4	0.6	0.164	0.03	-2.45066140900957	0.116694881733109	0.903198239998431	no	AC117402.1	-	-	-	-	-	-	-	-
ENST00000383808	16.522	15.458	0.486	0.328	-0.567260498987697	0.654763980816994	1	no	AC022007.1	-	-	-	-	-	-	-	-
ENST00000388909	0	0	0.001	0.001	0	1	1	notest	AC009095.1	-	-	-	-	-	-	-	-
ENST00000389640	3	1.2	0.16	0.058	-1.46394709975979	0.423476945516819	1	no	TMEM26-AS1	-	-	-	-	-	-	-	-
ENST00000389897	3.128	5.24	0.2	0.204	0.0285691521967706	0.528663534940548	1	no	TDRKH-AS1	-	-	-	-	-	-	-	-
ENST00000391359	0	0.2	0.001	0.016	4	1	1	no	AC003035.1	-	-	-	-	-	-	-	-
ENST00000391437	51.428	20.2	1.108	0.34	-1.70435122991149	0.0176774657651874	0.481394588321395	no	AL137145.1	-	-	-	-	-	-	-	-
ENST00000391625	0	0	0.001	0.001	0	1	1	notest	Z97192.1	-	-	-	-	-	-	-	-
ENST00000391707	2.048	0.878	0.278	0.086	-1.69267631802141	0.231099210582789	1	no	LINC00685	-	-	-	-	-	-	-	-
ENST00000392097	43	58	2.918	2.402	-0.280743732212257	0.780041341136378	1	no	AL021068.1	-	-	-	-	-	-	-	-
ENST00000392227	0	0	0.001	0.001	0	1	1	notest	HPN-AS1	-	-	-	-	-	-	-	-
ENST00000392385	491.754	342.092	23.794	11.806	-1.01107757615012	0.25203214926202	1	no	AL590867.1	-	-	-	-	-	-	-	-
ENST00000392471	0	0	0.001	0.001	0	1	1	notest	AC069281.1	-	-	-	-	-	-	-	-
ENST00000392620	0	0	0.001	0.001	0	1	1	notest	C17orf77	-	-	-	-	-	-	-	-
ENST00000392630	0.6	0.2	0.014	0.004	-1.8073549220576	0.823076294542719	1	no	C10orf91	-	-	-	-	-	-	-	-
ENST00000392688	22.628	6.256	0.386	0.078	-2.30705481840583	0.0521272901099414	0.714750896796156	no	FLG-AS1	-	-	-	-	-	-	-	-
ENST00000392929	0.2	0	0.028	0.001	-4.8073549220576	1	1	no	CCNT2-AS1	-	-	-	-	-	-	-	-
ENST00000393264	16.592	9.8	0.354	0.166	-1.09256611873607	0.257388782045814	1	no	Z97192.2	-	-	-	-	-	-	-	-
ENST00000393507	0	0.2	0.001	0.024	4.58496250072116	1	1	no	AC008105.1	-	-	-	-	-	-	-	-
ENST00000394240	0	0	0.001	0.001	0	1	1	notest	A2ML1-AS2	-	-	-	-	-	-	-	-
ENST00000394742	0	0	0.001	0.001	0	1	1	notest	GPRC5D-AS1	-	-	-	-	-	-	-	-
ENST00000394793	0	0.6	0.001	0.044	5.4594316186373	0.584913268356976	1	no	AC015691.1	-	-	-	-	-	-	-	-
ENST00000394864	0.682	1.048	0.06	0.07	0.222392421336448	1	1	no	DNAJC9-AS1	-	-	-	-	-	-	-	-
ENST00000395731	0	0	0.001	0.001	0	1	1	notest	HTR5A-AS1	-	-	-	-	-	-	-	-
ENST00000395900	1.2	19.258	0.014	0.214	3.93411206434354	0.00785421502645085	0.326496077622728	no	WT1-AS	-	-	-	-	-	-	-	-
ENST00000396588	10.966	5.842	0.278	0.1	-1.47508488294878	0.286881765959886	1	no	AC097662.1	-	-	-	-	-	-	-	-
ENST00000396799	0	0	0.001	0.001	0	1	1	notest	AC125494.1	-	-	-	-	-	-	-	-
ENST00000396885	1.6	2.2	0.122	0.136	0.156725503687453	1	1	no	SZT2-AS1	-	-	-	-	-	-	-	-
ENST00000397264	61.2	38.8	1.184	0.442	-1.42155080623752	0.327304715646966	1	no	AL137186.2	-	-	-	-	-	-	-	-
ENST00000397346	0.4	0.6	0.008	0.01	0.321928094887362	1	1	no	LINC02347	-	-	-	-	-	-	-	-
ENST00000397551	36.246	14.38	1.112	0.354	-1.65133552264051	0.0510336468396809	0.708214300729136	no	PAXIP1-AS2	-	-	-	-	-	-	-	-
ENST00000397644	0	0	0.001	0.001	0	1	1	notest	LINC00887	-	-	-	-	-	-	-	-
ENST00000397645	0	1	0.001	0.024	4.58496250072116	0.18106953495038	1	no	LINC02026	-	-	-	-	-	-	-	-
ENST00000397787	0	0	0.001	0.001	0	1	1	notest	COL18A1-AS1	-	-	-	-	-	-	-	-
ENST00000397841	32.652	72.13	0.788	1.2	0.606766871039505	0.223373432419405	1	no	LINC01547	-	-	-	-	-	-	-	-
ENST00000397864	1.4	0.8	0.12	0.032	-1.90689059560852	0.791717965212744	1	no	AL138749.1	-	-	-	-	-	-	-	-
ENST00000398043	10.992	19.806	1.114	1.466	0.39613587079378	0.536604194202453	1	no	APTR	-	-	-	-	-	-	-	-
ENST00000398177	1.262	0	0.03	0.001	-4.90689059560852	0.214637865291917	1	no	VAC14-AS1	-	-	-	-	-	-	-	-
ENST00000398216	0.562	0	0.062	0.001	-5.95419631038688	0.572046386973866	1	no	AL645608.5	-	-	-	-	-	-	-	-
ENST00000398275	3.866	4.168	0.424	0.332	-0.352881023216274	0.932178698667758	1	no	KANSL1-AS1	-	-	-	-	-	-	-	-
ENST00000398460	37.8	13.666	0.58	0.156	-1.89450687115269	0.0412903840612232	0.660526765240421	no	MEG3	-	-	-	-	-	-	-	-
ENST00000398461	169.486	38.144	2.648	0.45	-2.55690621559018	0.141445545797822	0.949718385299145	no	MEG3	-	-	-	-	-	-	-	-
ENST00000398474	5.822	0	0.18	0.001	-7.49185309632967	0.0159339490556764	0.464117857180886	no	MEG3	-	-	-	-	-	-	-	-
ENST00000398518	0.01	0	0.001	0.001	0	1	1	no	MEG3	-	-	-	-	-	-	-	-
ENST00000398554	0.6	1	0.064	0.06	-0.0931094043914815	0.850557207749841	1	no	AC087491.1	-	-	-	-	-	-	-	-
ENST00000398669	0	0	0.001	0.001	0	1	1	notest	AC142086.1	-	-	-	-	-	-	-	-
ENST00000398777	0	0	0.001	0.001	0	1	1	notest	LINC02271	-	-	-	-	-	-	-	-
ENST00000398796	0	0	0.001	0.001	0	1	1	notest	LINC01913	-	-	-	-	-	-	-	-
ENST00000398804	0	0	0.001	0.001	0	1	1	notest	KDM4A-AS1	-	-	-	-	-	-	-	-
ENST00000398832	6.4	4.8	0.234	0.116	-1.01238372445583	0.629079434001235	1	no	AC116407.1	-	-	-	-	-	-	-	-
ENST00000399003	0.232	0	0.004	0.001	-2	1	1	no	AP002358.1	-	-	-	-	-	-	-	-
ENST00000399083	2.3	1.5	0.108	0.054	-1	0.706410510152419	1	no	AC007952.1	-	-	-	-	-	-	-	-
ENST00000399087	0	0	0.001	0.001	0	1	1	notest	AC007952.1	-	-	-	-	-	-	-	-
ENST00000399123	0	0	0.001	0.001	0	1	1	notest	AP003170.3	-	-	-	-	-	-	-	-
ENST00000399152	0	0	0.001	0.001	0	1	1	notest	AC074254.1	-	-	-	-	-	-	-	-
ENST00000399186	0	0	0.001	0.001	0	1	1	notest	AL772337.1	-	-	-	-	-	-	-	-
ENST00000399196	23.8	19.2	0.68	0.38	-0.839535327806754	0.658943353387091	1	no	LINC00243	-	-	-	-	-	-	-	-
ENST00000399206	2.778	2.302	0.052	0.038	-0.452512204697507	1	1	no	LINC01588	-	-	-	-	-	-	-	-
ENST00000399342	0	0	0.001	0.001	0	1	1	notest	AC005323.2	-	-	-	-	-	-	-	-
ENST00000399387	0.008	0	0.001	0.001	0	1	1	no	LINC01551	-	-	-	-	-	-	-	-
ENST00000399413	5.2	3.2	0.182	0.076	-1.25986712675511	0.499575006240739	1	no	AC129492.1	-	-	-	-	-	-	-	-
ENST00000399446	0	0	0.001	0.001	0	1	1	notest	AL008729.1	-	-	-	-	-	-	-	-
ENST00000399447	0.308	1.636	0.024	0.074	1.62449086490779	0.298773529980994	1	no	DARS-AS1	-	-	-	-	-	-	-	-
ENST00000399540	58.66	51.366	1.844	1.222	-0.593594370610608	0.563773872111263	1	no	ALOX12-AS1	-	-	-	-	-	-	-	-
ENST00000399541	3.306	2.978	0.262	0.184	-0.509861045480438	0.825740487036829	1	no	ALOX12-AS1	-	-	-	-	-	-	-	-
ENST00000399543	90.478	73.994	2.158	1.284	-0.749049662365714	0.428758492932348	1	no	AC025171.2	-	-	-	-	-	-	-	-
ENST00000399711	0	0	0.001	0.001	0	1	1	notest	LINC00269	-	-	-	-	-	-	-	-
ENST00000399760	2.8	1.8	0.05	0.024	-1.05889368905357	0.730087074669586	1	no	AC026790.1	-	-	-	-	-	-	-	-
ENST00000399866	0	0.2	0.001	0.016	4	1	1	no	LINC02449	-	-	-	-	-	-	-	-
ENST00000399868	59.4	23.4	1.032	0.312	-1.72582503656101	0.0107128369591994	0.376719762425181	no	AL137145.2	-	-	-	-	-	-	-	-
ENST00000399869	5	4.944	0.082	0.056	-0.55019708256048	0.84039090314861	1	no	AC116351.1	-	-	-	-	-	-	-	-
ENST00000399886	2.956	4.812	0.194	0.24	0.306977753421391	0.697305167917062	1	no	DHRS4-AS1	-	-	-	-	-	-	-	-
ENST00000399966	0	0	0.001	0.001	0	1	1	notest	WASIR1	-	-	-	-	-	-	-	-
ENST00000400023	1.736	1.534	0.066	0.042	-0.652076696579693	0.899173480345573	1	no	C22orf34	-	-	-	-	-	-	-	-
ENST00000400178	5.142	0.308	0.388	0.018	-4.42998784074482	0.0237624749568094	0.549772526114352	no	MIR99AHG	-	-	-	-	-	-	-	-
ENST00000400221	0	0	0.001	0.001	0	1	1	notest	LL22NC01-81G9.3	-	-	-	-	-	-	-	-
ENST00000400306	2.11	2.544	0.064	0.05	-0.356143810225275	1	1	no	LINC02408	-	-	-	-	-	-	-	-
ENST00000400353	14.446	11.466	0.41	0.226	-0.859301137090258	0.802218953411037	1	no	LINC00649	-	-	-	-	-	-	-	-
ENST00000400385	76.486	276.302	0.878	2.316	1.39934240845388	0.0995968886319152	0.874198463421362	no	AATBC	-	-	-	-	-	-	-	-
ENST00000400430	0	0	0.001	0.001	0	1	1	notest	LINC00598	-	-	-	-	-	-	-	-
ENST00000400431	0	0	0.001	0.001	0	1	1	notest	LINC00598	-	-	-	-	-	-	-	-
ENST00000400432	0.982	0.6	0.034	0.018	-0.917537839808027	0.85083685844465	1	no	LINC00598	-	-	-	-	-	-	-	-
ENST00000400540	0	0.4	0.001	0.016	4	0.711844469831674	1	no	LINC00544	-	-	-	-	-	-	-	-
ENST00000400581	0	0	0.001	0.001	0	1	1	notest	TTTY5	-	-	-	-	-	-	-	-
ENST00000400768	0	0.8	0.001	0.072	6.16992500144231	0.356656272280471	1	no	AC114730.1	-	-	-	-	-	-	-	-
ENST00000400831	2.2	0.8	0.046	0.014	-1.71620703399941	0.374315088381668	1	no	LINC02487	-	-	-	-	-	-	-	-
ENST00000400892	7.316	2.378	0.43	0.106	-2.02027239502626	0.088828079804744	0.84532542115414	no	NPPA-AS1	-	-	-	-	-	-	-	-
ENST00000400902	0	0	0.001	0.001	0	1	1	notest	AP003306.2	-	-	-	-	-	-	-	-
ENST00000400946	50	29	1.974	0.828	-1.25341931695707	0.381418548604433	1	no	LINC01139	-	-	-	-	-	-	-	-
ENST00000400985	0	0	0.001	0.001	0	1	1	notest	AP002761.1	-	-	-	-	-	-	-	-
ENST00000401018	0	1.3	0.001	0.032	5	0.304973649990165	1	no	LINC01356	-	-	-	-	-	-	-	-
ENST00000401043	0.4	0	0.08	0.001	-6.32192809488736	0.703926626362021	1	no	LINC02337	-	-	-	-	-	-	-	-
ENST00000401499	0.4	1.4	0.012	0.036	1.58496250072116	0.552286481862073	1	no	AC008060.1	-	-	-	-	-	-	-	-
ENST00000401694	0	0	0.001	0.001	0	1	1	notest	AC009403.1	-	-	-	-	-	-	-	-
ENST00000401851	2.4	6.8	0.132	0.278	1.07454695336505	0.303944716319888	1	no	AC073263.1	-	-	-	-	-	-	-	-
ENST00000402115	1.6	4.8	0.086	0.188	1.12832409697554	0.65027250890762	1	no	AC073316.1	-	-	-	-	-	-	-	-
ENST00000402221	0	0	0.001	0.001	0	1	1	notest	AC104129.1	-	-	-	-	-	-	-	-
ENST00000402410	0	0	0.001	0.001	0	1	1	notest	AC009480.1	-	-	-	-	-	-	-	-
ENST00000403226	0.632	0	0.036	0.001	-5.16992500144231	0.411157553474611	1	no	AC073316.1	-	-	-	-	-	-	-	-
ENST00000403371	0	0	0.001	0.001	0	1	1	notest	IGBP1-AS2	-	-	-	-	-	-	-	-
ENST00000404289	0	0.2	0.001	0.014	3.8073549220576	0.999999999999999	1	no	AC099552.1	-	-	-	-	-	-	-	-
ENST00000404616	0	0.2	0.001	0.016	4	0.999999999999999	1	no	AC007249.1	-	-	-	-	-	-	-	-
ENST00000404626	0	0	0.001	0.001	0	1	1	notest	AC073316.1	-	-	-	-	-	-	-	-
ENST00000404665	16.1	29.332	0.29	0.404	0.47830239273686	0.358361890813816	1	no	TMEM51-AS1	-	-	-	-	-	-	-	-
ENST00000404689	0.4	0	0.038	0.001	-5.24792751344359	0.726609391314372	1	no	LINC02531	-	-	-	-	-	-	-	-
ENST00000404882	0	0.6	0.001	0.032	5	0.717629956743861	1	no	KIRREL3-AS3	-	-	-	-	-	-	-	-
ENST00000405369	1	0.4	0.05	0.014	-1.83650126771712	0.720888020035268	1	no	LINC01644	-	-	-	-	-	-	-	-
ENST00000405854	23.302	19.254	0.8	0.508	-0.655171503002559	0.717021070339036	1	no	C22orf34	-	-	-	-	-	-	-	-
ENST00000406213	10.2	6	0.37	0.164	-1.17382945589823	0.218298135200823	1	no	MIF-AS1	-	-	-	-	-	-	-	-
ENST00000406912	0	0	0.001	0.001	0	1	1	notest	Z85994.1	-	-	-	-	-	-	-	-
ENST00000407120	0	11	0.001	0.116	6.85798099512757	0.0100279600811327	0.370592398295767	no	LL22NC03-63E9.3	-	-	-	-	-	-	-	-
ENST00000407524	0	0	0.001	0.001	0	1	1	notest	AC093802.1	-	-	-	-	-	-	-	-
ENST00000407635	0.6	0.4	0.01	0.004	-1.32192809488736	0.999999999999998	1	no	AC011298.1	-	-	-	-	-	-	-	-
ENST00000408886	0	0	0.001	0.001	0	1	1	notest	GAS8-AS1	-	-	-	-	-	-	-	-
ENST00000408887	7.496	10.86	0.192	0.226	0.235216461694031	0.713357022911353	1	no	LINC01465	-	-	-	-	-	-	-	-
ENST00000408966	40.8	49.2	1.392	1.238	-0.169147896634464	0.879999877490832	1	no	EXOC3-AS1	-	-	-	-	-	-	-	-
ENST00000408988	1	0	0.02	0.001	-4.32192809488736	0.151400171135594	0.971220106508044	no	C7orf65	-	-	-	-	-	-	-	-
ENST00000409054	117.482	209.526	5.794	7.752	0.420008886144678	0.236196322401593	1	no	CYTOR	-	-	-	-	-	-	-	-
ENST00000409139	10.844	10.84	1.14	0.852	-0.420108488826266	0.740390739010483	1	no	CYTOR	-	-	-	-	-	-	-	-
ENST00000409162	1.6	1.4	0.15	0.102	-0.556393348524385	0.920096922679495	1	no	AC112721.1	-	-	-	-	-	-	-	-
ENST00000409243	0	0	0.001	0.001	0	1	1	notest	AC023469.1	-	-	-	-	-	-	-	-
ENST00000409490	0	0	0.001	0.001	0	1	1	notest	AC092675.1	-	-	-	-	-	-	-	-
ENST00000409518	2.6	1	0.16	0.042	-1.9296106721086	0.336332861029183	1	no	LINC01118	-	-	-	-	-	-	-	-
ENST00000409526	0	1.4	0.001	0.132	7.04439411935845	0.116058176686299	0.903139403365234	no	AC062017.1	-	-	-	-	-	-	-	-
ENST00000409569	28.596	112.39	2.908	8.532	1.55285669642098	0.0060253316723519	0.292122771176201	no	MIR4435-2HG	-	-	-	-	-	-	-	-
ENST00000409590	0	0	0.001	0.001	0	1	1	notest	LINC01793	-	-	-	-	-	-	-	-
ENST00000409610	8.2	3.2	0.114	0.036	-1.66296501272243	0.19271035133393	1	no	AC005481.1	-	-	-	-	-	-	-	-
ENST00000409661	0	0	0.001	0.001	0	1	1	notest	AC064874.1	-	-	-	-	-	-	-	-
ENST00000409758	0.2	0	0.012	0.001	-3.58496250072116	0.999999999999999	1	no	AP001341.1	-	-	-	-	-	-	-	-
ENST00000409786	11.8	23.4	0.33	0.464	0.491658780881756	0.381242210807236	1	no	LINC01124	-	-	-	-	-	-	-	-
ENST00000409819	1.8	2	0.032	0.028	-0.192645077942396	0.911647746318303	1	no	AC079354.1	-	-	-	-	-	-	-	-
ENST00000409845	0.8	0.8	0.046	0.034	-0.436099114806673	0.999999999999999	1	no	AC011997.1	-	-	-	-	-	-	-	-
ENST00000409898	0	0	0.001	0.001	0	1	1	notest	CYTOR	-	-	-	-	-	-	-	-
ENST00000409910	0.2	0.2	0.028	0.016	-0.807354922057604	1	1	no	AC112721.2	-	-	-	-	-	-	-	-
ENST00000409912	0	0.2	0.001	0.008	3	1	1	no	LINC01118	-	-	-	-	-	-	-	-
ENST00000409974	0	0	0.001	0.001	0	1	1	notest	C7orf71	-	-	-	-	-	-	-	-
ENST00000410099	0.2	0.6	0.008	0.026	1.70043971814109	0.719399653358334	1	no	AL031587.1	-	-	-	-	-	-	-	-
ENST00000411413	0	0	0.001	0.001	0	1	1	notest	AC004112.1	-	-	-	-	-	-	-	-
ENST00000411417	0	0.2	0.001	0.02	4.32192809488736	1	1	no	AC105271.1	-	-	-	-	-	-	-	-
ENST00000411427	0	0	0.001	0.001	0	1	1	notest	AP001610.1	-	-	-	-	-	-	-	-
ENST00000411431	0	0	0.001	0.001	0	1	1	notest	AC104463.1	-	-	-	-	-	-	-	-
ENST00000411433	0	0	0.001	0.001	0	1	1	notest	CATIP-AS2	-	-	-	-	-	-	-	-
ENST00000411436	0	0	0.001	0.001	0	1	1	notest	AC009965.1	-	-	-	-	-	-	-	-
ENST00000411439	0.422	0	0.06	0.001	-5.90689059560852	0.707950895462898	1	no	LINC01518	-	-	-	-	-	-	-	-
ENST00000411442	0	0	0.001	0.001	0	1	1	notest	Z86062.2	-	-	-	-	-	-	-	-
ENST00000411451	0	0	0.001	0.001	0	1	1	notest	LINC01505	-	-	-	-	-	-	-	-
ENST00000411453	0	0	0.001	0.001	0	1	1	notest	LINC01273	-	-	-	-	-	-	-	-
ENST00000411460	0	0	0.001	0.001	0	1	1	notest	LINC00113	-	-	-	-	-	-	-	-
ENST00000411474	0	0	0.001	0.001	0	1	1	notest	AF274855.1	-	-	-	-	-	-	-	-
ENST00000411479	20.2	22.2	2.078	1.528	-0.443551110868463	0.984017230236214	1	no	AC005162.2	-	-	-	-	-	-	-	-
ENST00000411509	5.098	11.896	0.114	0.206	0.853610513018477	0.705896844562091	1	no	AL355482.1	-	-	-	-	-	-	-	-
ENST00000411511	0	0	0.001	0.001	0	1	1	notest	AL022332.1	-	-	-	-	-	-	-	-
ENST00000411512	0.2	0	0.016	0.001	-4	1	1	no	AL365356.1	-	-	-	-	-	-	-	-
ENST00000411525	0	0	0.001	0.001	0	1	1	notest	LINC00539	-	-	-	-	-	-	-	-
ENST00000411526	71.884	43.002	2.914	1.402	-1.05551452805389	0.169892344814175	1	no	PAXIP1-AS2	-	-	-	-	-	-	-	-
ENST00000411542	0	0.122	0.001	0.01	3.32192809488736	1	1	no	AC011287.1	-	-	-	-	-	-	-	-
ENST00000411553	723.65	612.474	6.81	4.328	-0.653954299072618	0.513441263718311	1	no	HCG11	-	-	-	-	-	-	-	-
ENST00000411561	0	0.2	0.001	0.014	3.8073549220576	1	1	no	AL133480.1	-	-	-	-	-	-	-	-
ENST00000411573	27.988	10.358	0.866	0.248	-1.80402690433985	0.143523656324723	0.953977869852653	no	SP2-AS1	-	-	-	-	-	-	-	-
ENST00000411575	0	0	0.001	0.001	0	1	1	notest	LINC01492	-	-	-	-	-	-	-	-
ENST00000411579	4.596	2.072	0.39	0.144	-1.4374053123073	0.347398613315667	1	no	MHENCR	-	-	-	-	-	-	-	-
ENST00000411581	0	0	0.001	0.001	0	1	1	notest	AP000552.1	-	-	-	-	-	-	-	-
ENST00000411595	0.8	0.2	0.054	0.012	-2.16992500144231	0.702842388773555	1	no	AL118508.1	-	-	-	-	-	-	-	-
ENST00000411605	0	0	0.001	0.001	0	1	1	notest	LINC00159	-	-	-	-	-	-	-	-
ENST00000411615	0	0	0.001	0.001	0	1	1	notest	LINC02539	-	-	-	-	-	-	-	-
ENST00000411616	0	0	0.001	0.001	0	1	1	notest	MAGI2-AS2	-	-	-	-	-	-	-	-
ENST00000411643	0	0.2	0.001	0.028	4.8073549220576	1	1	no	Z84484.1	-	-	-	-	-	-	-	-
ENST00000411666	0	0	0.001	0.001	0	1	1	notest	LINC00867	-	-	-	-	-	-	-	-
ENST00000411690	0	0	0.001	0.001	0	1	1	notest	LINC00396	-	-	-	-	-	-	-	-
ENST00000411694	0.6	0.8	0.034	0.042	0.304854581528421	0.88668572850869	1	no	LINC01678	-	-	-	-	-	-	-	-
ENST00000411701	0	0	0.001	0.001	0	1	1	notest	LINC01799	-	-	-	-	-	-	-	-
ENST00000411708	0	0	0.001	0.001	0	1	1	notest	Z97987.1	-	-	-	-	-	-	-	-
ENST00000411710	0	0	0.001	0.001	0	1	1	notest	LIMS1-AS1	-	-	-	-	-	-	-	-
ENST00000411727	1.6	0.6	0.04	0.012	-1.73696559416621	0.517878547056806	1	no	AC109779.1	-	-	-	-	-	-	-	-
ENST00000411728	0.522	0	0.048	0.001	-5.58496250072116	0.410694592751005	1	no	AC002451.1	-	-	-	-	-	-	-	-
ENST00000411759	0	0	0.001	0.001	0	1	1	notest	AC019349.1	-	-	-	-	-	-	-	-
ENST00000411785	0	0	0.001	0.001	0	1	1	notest	AC118345.1	-	-	-	-	-	-	-	-
ENST00000411790	5	2.6	0.242	0.098	-1.30415339315939	0.458121085619023	1	no	TTLL11-IT1	-	-	-	-	-	-	-	-
ENST00000411797	0	0	0.001	0.001	0	1	1	notest	AC010082.1	-	-	-	-	-	-	-	-
ENST00000411798	121.894	2.756	4.484	0.078	-5.84516834394318	7.48704869846257e-06	0.00807240647260338	yes	AL356479.1	-	-	-	-	-	-	-	-
ENST00000411804	0	0	0.001	0.001	0	1	1	notest	FLG-AS1	-	-	-	-	-	-	-	-
ENST00000411815	0	0	0.001	0.001	0	1	1	notest	AL590609.3	-	-	-	-	-	-	-	-
ENST00000411824	1.244	0	0.082	0.001	-6.35755200461808	0.29640305961992	1	no	SLCO4A1-AS1	-	-	-	-	-	-	-	-
ENST00000411835	0	0	0.001	0.001	0	1	1	notest	TEX26-AS1	-	-	-	-	-	-	-	-
ENST00000411838	0	0	0.001	0.001	0	1	1	notest	AL391863.2	-	-	-	-	-	-	-	-
ENST00000411839	0.4	1	0.042	0.06	0.514573172829758	0.788055688534133	1	no	AL121899.1	-	-	-	-	-	-	-	-
ENST00000411847	4.8	1	0.17	0.022	-2.9499593175004	0.0576481608157223	0.738484704980182	no	AC093797.1	-	-	-	-	-	-	-	-
ENST00000411856	1.038	0.408	0.074	0.02	-1.88752527074159	0.611727005310241	1	no	AC003975.1	-	-	-	-	-	-	-	-
ENST00000411879	0	0	0.001	0.001	0	1	1	notest	Z93403.1	-	-	-	-	-	-	-	-
ENST00000411903	0	0	0.001	0.001	0	1	1	notest	LINC01360	-	-	-	-	-	-	-	-
ENST00000411904	3.2	2	0.294	0.148	-0.990218979207415	0.594101506168045	1	no	HSPC324	-	-	-	-	-	-	-	-
ENST00000411906	1.8	1.8	0.142	0.114	-0.31685710533994	1	1	no	AL139339.1	-	-	-	-	-	-	-	-
ENST00000411940	0	0	0.001	0.001	0	1	1	notest	AL031386.1	-	-	-	-	-	-	-	-
ENST00000411946	0	0	0.001	0.001	0	1	1	notest	AC003092.2	-	-	-	-	-	-	-	-
ENST00000411949	0	0	0.001	0.001	0	1	1	notest	AC006460.1	-	-	-	-	-	-	-	-
ENST00000411956	12.2	20.8	0.766	1.024	0.418799418075043	0.347653869701012	1	no	AP001056.1	-	-	-	-	-	-	-	-
ENST00000411978	0	0	0.001	0.001	0	1	1	notest	AC239803.1	-	-	-	-	-	-	-	-
ENST00000411981	0	0	0.001	0.001	0	1	1	notest	AL354726.1	-	-	-	-	-	-	-	-
ENST00000411989	0	0	0.001	0.001	0	1	1	notest	LINC00114	-	-	-	-	-	-	-	-
ENST00000411992	0	0	0.001	0.001	0	1	1	notest	AL772337.2	-	-	-	-	-	-	-	-
ENST00000411998	1.4	4.4	0.028	0.086	1.61890983264449	0.288324261642708	1	no	IL10RB-AS1	-	-	-	-	-	-	-	-
ENST00000412014	0	0	0.001	0.001	0	1	1	notest	AC006150.1	-	-	-	-	-	-	-	-
ENST00000412015	0	0	0.001	0.001	0	1	1	notest	AC105935.1	-	-	-	-	-	-	-	-
ENST00000412060	1.452	0.762	0.164	0.058	-1.49957100949051	0.660515060096982	1	no	LINC01315	-	-	-	-	-	-	-	-
ENST00000412067	27.4	12.2	2.098	0.646	-1.69940860788334	0.0482268651952103	0.691141627466518	no	AL021707.2	-	-	-	-	-	-	-	-
ENST00000412069	0.2	0	0.022	0.001	-4.4594316186373	1	1	no	AL354733.1	-	-	-	-	-	-	-	-
ENST00000412075	0.782	0.4	0.038	0.012	-1.66296501272243	0.877227711896493	1	no	EMX2OS	-	-	-	-	-	-	-	-
ENST00000412084	0.4	0.6	0.02	0.024	0.263034405833794	0.999999999999997	1	no	LINC02470	-	-	-	-	-	-	-	-
ENST00000412085	1.6	1.4	0.232	0.152	-0.610053481683987	0.772818291106449	1	no	AL391839.2	-	-	-	-	-	-	-	-
ENST00000412095	12.466	23.894	0.644	0.984	0.611597627224623	0.243391764720723	1	no	PSMB8-AS1	-	-	-	-	-	-	-	-
ENST00000412098	0	0	0.001	0.001	0	1	1	notest	LYST-AS1	-	-	-	-	-	-	-	-
ENST00000412102	0	0.886	0.001	0.018	4.16992500144231	0.490377131607679	1	no	LINC00479	-	-	-	-	-	-	-	-
ENST00000412112	4.6	0.2	0.248	0.006	-5.36923380966572	0.135096492521671	0.945374229162243	no	LINC01965	-	-	-	-	-	-	-	-
ENST00000412115	0.6	0.62	0.056	0.042	-0.415037499278844	1	1	no	AL669831.5	-	-	-	-	-	-	-	-
ENST00000412119	0	0	0.001	0.001	0	1	1	notest	LINC00354	-	-	-	-	-	-	-	-
ENST00000412122	5.4	5	0.158	0.126	-0.326500824677186	1	1	no	LINC00092	-	-	-	-	-	-	-	-
ENST00000412132	0	3.2	0.001	0.252	7.97727992349992	0.0576452387738397	0.738484704980182	no	AL022724.1	-	-	-	-	-	-	-	-
ENST00000412133	0	0	0.001	0.001	0	1	1	notest	AC012499.1	-	-	-	-	-	-	-	-
ENST00000412134	3.2	0	0.09	0.001	-6.49185309632967	0.124926304551202	0.929153410566984	no	LINC01249	-	-	-	-	-	-	-	-
ENST00000412137	0	0	0.001	0.001	0	1	1	notest	AC013286.1	-	-	-	-	-	-	-	-
ENST00000412149	0	0	0.001	0.001	0	1	1	notest	AC245060.2	-	-	-	-	-	-	-	-
ENST00000412153	0	0	0.001	0.001	0	1	1	notest	AC017048.1	-	-	-	-	-	-	-	-
ENST00000412161	0	0.2	0.001	0.012	3.58496250072116	0.999999999999999	1	no	SYNE1-AS1	-	-	-	-	-	-	-	-
ENST00000412162	0	0	0.001	0.001	0	1	1	notest	MIR181A1HG	-	-	-	-	-	-	-	-
ENST00000412171	5.22	4.018	0.376	0.16	-1.23266075679027	0.745335108611443	1	no	PRKAR2A-AS1	-	-	-	-	-	-	-	-
ENST00000412174	0.2	0.6	0.014	0.042	1.58496250072116	1	1	no	AL390856.1	-	-	-	-	-	-	-	-
ENST00000412178	0	0.6	0.001	0.05	5.64385618977472	0.586449305164054	1	no	HM13-AS1	-	-	-	-	-	-	-	-
ENST00000412181	0.2	0.6	0.008	0.012	0.584962500721156	0.718552079433614	1	no	AL445931.1	-	-	-	-	-	-	-	-
ENST00000412193	1.2	1.6	0.098	0.122	0.316027493447678	0.82070057076071	1	no	AC093642.1	-	-	-	-	-	-	-	-
ENST00000412197	0	0	0.001	0.001	0	1	1	notest	AC091705.1	-	-	-	-	-	-	-	-
ENST00000412203	3.162	0	0.224	0.001	-7.8073549220576	0.00999975350890642	0.370592398295767	no	P3H2-AS1	-	-	-	-	-	-	-	-
ENST00000412218	0	0	0.001	0.001	0	1	1	notest	LINC01643	-	-	-	-	-	-	-	-
ENST00000412221	0	0	0.001	0.001	0	1	1	notest	AL451060.1	-	-	-	-	-	-	-	-
ENST00000412224	92.222	59.366	2.246	1.122	-1.00128525179181	0.15395412765898	0.978536825857026	no	KTN1-AS1	-	-	-	-	-	-	-	-
ENST00000412228	5.6	3.8	0.334	0.184	-0.860142336417039	0.416495261321688	1	no	AL109917.1	-	-	-	-	-	-	-	-
ENST00000412239	0	0	0.001	0.001	0	1	1	notest	LIX1L-AS1	-	-	-	-	-	-	-	-
ENST00000412240	0	0	0.001	0.001	0	1	1	notest	AF015720.1	-	-	-	-	-	-	-	-
ENST00000412241	0	0	0.001	0.001	0	1	1	notest	AL049646.1	-	-	-	-	-	-	-	-
ENST00000412244	0	0	0.001	0.001	0	1	1	notest	MKX-AS1	-	-	-	-	-	-	-	-
ENST00000412262	0	0	0.001	0.001	0	1	1	notest	AL359636.2	-	-	-	-	-	-	-	-
ENST00000412276	2	0	0.18	0.001	-7.49185309632967	0.214240566531991	1	no	AC007319.1	-	-	-	-	-	-	-	-
ENST00000412294	0	0.2	0.001	0.002	1	0.999999999999999	1	no	MIR3681HG	-	-	-	-	-	-	-	-
ENST00000412295	5.2	0.2	0.69	0.016	-5.43045255166553	0.0721473221660384	0.787863470205209	no	AC008443.3	-	-	-	-	-	-	-	-
ENST00000412297	0.2	0.094	0.026	0.01	-1.37851162325373	1	1	no	AC009501.1	-	-	-	-	-	-	-	-
ENST00000412298	60.962	49.536	1.028	0.656	-0.648072544575794	0.440808387089535	1	no	TMEM254-AS1	-	-	-	-	-	-	-	-
ENST00000412311	0	0	0.001	0.001	0	1	1	notest	AL359918.2	-	-	-	-	-	-	-	-
ENST00000412312	0	0	0.001	0.001	0	1	1	notest	AC012451.1	-	-	-	-	-	-	-	-
ENST00000412313	0	0	0.001	0.001	0	1	1	notest	AC092669.1	-	-	-	-	-	-	-	-
ENST00000412321	0.4	0.2	0.018	0.008	-1.16992500144231	1	1	no	AL122058.1	-	-	-	-	-	-	-	-
ENST00000412339	0	0.6	0.001	0.064	6	0.526607297038567	1	no	AL354707.2	-	-	-	-	-	-	-	-
ENST00000412344	0	0	0.001	0.001	0	1	1	notest	AL512328.1	-	-	-	-	-	-	-	-
ENST00000412348	0	0	0.001	0.001	0	1	1	notest	AL049812.3	-	-	-	-	-	-	-	-
ENST00000412349	0	0	0.001	0.001	0	1	1	notest	ROR1-AS1	-	-	-	-	-	-	-	-
ENST00000412353	1.8	1.6	0.108	0.076	-0.506959988719883	0.909334715128435	1	no	KCNIP2-AS1	-	-	-	-	-	-	-	-
ENST00000412357	0	0	0.001	0.001	0	1	1	notest	AL008626.1	-	-	-	-	-	-	-	-
ENST00000412360	0	0	0.001	0.001	0	1	1	notest	LINC02089	-	-	-	-	-	-	-	-
ENST00000412362	0	0	0.001	0.001	0	1	1	notest	AL365434.1	-	-	-	-	-	-	-	-
ENST00000412369	0	0	0.001	0.001	0	1	1	notest	ZNF385D-AS1	-	-	-	-	-	-	-	-
ENST00000412378	0.248	0.33	0.028	0.03	0.0995356735509144	1	1	no	AL357079.1	-	-	-	-	-	-	-	-
ENST00000412381	0	0	0.001	0.001	0	1	1	notest	AC130710.1	-	-	-	-	-	-	-	-
ENST00000412387	0.2	0.6	0.028	0.046	0.716207033999409	1	1	no	AC009226.1	-	-	-	-	-	-	-	-
ENST00000412388	0.4	0	0.08	0.001	-6.32192809488736	0.703852013089207	1	no	AL157392.1	-	-	-	-	-	-	-	-
ENST00000412393	0.204	0	0.016	0.001	-4	1	1	no	LINC00342	-	-	-	-	-	-	-	-
ENST00000412403	0	0	0.001	0.001	0	1	1	notest	AC003101.1	-	-	-	-	-	-	-	-
ENST00000412405	0	0	0.001	0.001	0	1	1	notest	AL049649.1	-	-	-	-	-	-	-	-
ENST00000412409	0	0	0.001	0.001	0	1	1	notest	AC007179.2	-	-	-	-	-	-	-	-
ENST00000412410	0	0	0.001	0.001	0	1	1	notest	AC073071.1	-	-	-	-	-	-	-	-
ENST00000412413	0	0	0.001	0.001	0	1	1	notest	AC004009.1	-	-	-	-	-	-	-	-
ENST00000412420	0	0	0.001	0.001	0	1	1	notest	LINC01201	-	-	-	-	-	-	-	-
ENST00000412422	7.838	5.492	0.244	0.1	-1.28688114778816	0.803647672954336	1	no	LINC01285	-	-	-	-	-	-	-	-
ENST00000412424	0	0	0.001	0.001	0	1	1	notest	AC009411.1	-	-	-	-	-	-	-	-
ENST00000412426	7.896	12.222	0.414	0.484	0.225376279775269	0.853854337437912	1	no	LINC02246	-	-	-	-	-	-	-	-
ENST00000412427	1	2	0.014	0.018	0.362570079384708	0.66854917003516	1	no	AL590644.1	-	-	-	-	-	-	-	-
ENST00000412436	9.048	6.572	0.4	0.21	-0.929610672108602	0.660090431312042	1	no	AC234781.1	-	-	-	-	-	-	-	-
ENST00000412439	0	0	0.001	0.001	0	1	1	notest	AL355300.1	-	-	-	-	-	-	-	-
ENST00000412445	0	0	0.001	0.001	0	1	1	notest	LINC02257	-	-	-	-	-	-	-	-
ENST00000412483	9.2	1.6	0.28	0.038	-2.88135550350138	0.030244707238511	0.576163967636217	no	AL122008.3	-	-	-	-	-	-	-	-
ENST00000412485	0.458	2.2	0.022	0.066	1.58496250072116	0.333547838639541	1	no	LINC02154	-	-	-	-	-	-	-	-
ENST00000412486	1.582	0	0.204	0.001	-7.6724253419715	0.271277519823997	1	no	AC026320.1	-	-	-	-	-	-	-	-
ENST00000412495	0	0.2	0.001	0.004	2	1	1	no	C20orf166-AS1	-	-	-	-	-	-	-	-
ENST00000412497	0	0	0.001	0.001	0	1	1	notest	AL136531.1	-	-	-	-	-	-	-	-
ENST00000412500	0	0.6	0.001	0.05	5.64385618977472	0.527048953216624	1	no	LINC00659	-	-	-	-	-	-	-	-
ENST00000412513	0	0	0.001	0.001	0	1	1	notest	AC099566.1	-	-	-	-	-	-	-	-
ENST00000412519	0	0	0.001	0.001	0	1	1	notest	AL031676.1	-	-	-	-	-	-	-	-
ENST00000412526	0.8	0.2	0.042	0.01	-2.0703893278914	0.698466279774344	1	no	LINC00161	-	-	-	-	-	-	-	-
ENST00000412528	0	0	0.001	0.001	0	1	1	notest	LINC00487	-	-	-	-	-	-	-	-
ENST00000412549	0.2	0.6	0.006	0.014	1.22239242133645	0.833042446211853	1	no	AC009542.1	-	-	-	-	-	-	-	-
ENST00000412553	2	1.4	0.046	0.014	-1.71620703399941	0.897599931544642	1	no	LINC00652	-	-	-	-	-	-	-	-
ENST00000412563	0	0	0.001	0.001	0	1	1	notest	AC007091.1	-	-	-	-	-	-	-	-
ENST00000412571	1.034	3.738	0.152	0.366	1.26777232484046	0.291842338983584	1	no	AL121761.1	-	-	-	-	-	-	-	-
ENST00000412578	0	0	0.001	0.001	0	1	1	notest	LINC00606	-	-	-	-	-	-	-	-
ENST00000412579	0	0	0.001	0.001	0	1	1	notest	GRIK1-AS1	-	-	-	-	-	-	-	-
ENST00000412593	0	0	0.001	0.001	0	1	1	notest	AC114763.2	-	-	-	-	-	-	-	-
ENST00000412599	0	0	0.001	0.001	0	1	1	notest	LINC00301	-	-	-	-	-	-	-	-
ENST00000412602	0	0.2	0.001	0.018	4.16992500144231	0.999999999999999	1	no	AL078590.1	-	-	-	-	-	-	-	-
ENST00000412606	0	0	0.001	0.001	0	1	1	notest	MIR3681HG	-	-	-	-	-	-	-	-
ENST00000412628	0	0	0.001	0.001	0	1	1	notest	AL109613.1	-	-	-	-	-	-	-	-
ENST00000412629	0	0	0.001	0.001	0	1	1	notest	GRM7-AS3	-	-	-	-	-	-	-	-
ENST00000412631	0	0	0.001	0.001	0	1	1	notest	AL590399.1	-	-	-	-	-	-	-	-
ENST00000412639	4.046	5.008	0.202	0.198	-0.0288548626721851	0.956215403459706	1	no	LINC01759	-	-	-	-	-	-	-	-
ENST00000412643	4.2	3	0.26	0.134	-0.956278622570682	0.517921263021907	1	no	AL121672.2	-	-	-	-	-	-	-	-
ENST00000412647	0	0	0.001	0.001	0	1	1	notest	LINC01737	-	-	-	-	-	-	-	-
ENST00000412652	0	0	0.001	0.001	0	1	1	notest	AL592043.1	-	-	-	-	-	-	-	-
ENST00000412654	0	0	0.001	0.001	0	1	1	notest	PCA3	-	-	-	-	-	-	-	-
ENST00000412666	0	0	0.001	0.001	0	1	1	notest	AL732372.1	-	-	-	-	-	-	-	-
ENST00000412669	0	0	0.001	0.001	0	1	1	notest	AC002456.1	-	-	-	-	-	-	-	-
ENST00000412672	0	0	0.001	0.001	0	1	1	notest	LINC01734	-	-	-	-	-	-	-	-
ENST00000412674	0	0	0.001	0.001	0	1	1	notest	LINC01346	-	-	-	-	-	-	-	-
ENST00000412685	81.84	119.388	1.848	1.91	0.0476078815070538	0.525472271011568	1	no	HCG18	-	-	-	-	-	-	-	-
ENST00000412690	0.8	1.6	0.046	0.078	0.761840262805236	0.631908221624922	1	no	LINC01191	-	-	-	-	-	-	-	-
ENST00000412695	0	0	0.001	0.001	0	1	1	notest	AL157709.1	-	-	-	-	-	-	-	-
ENST00000412701	0	0	0.001	0.001	0	1	1	notest	AL513008.1	-	-	-	-	-	-	-	-
ENST00000412712	0.8	3	0.048	0.104	1.11547721741994	0.536972591114696	1	no	ID2-AS1	-	-	-	-	-	-	-	-
ENST00000412713	4.6	1	0.476	0.072	-2.72489276186563	0.0705091933497406	0.78057532038152	no	AC006547.2	-	-	-	-	-	-	-	-
ENST00000412714	0	0	0.001	0.001	0	1	1	notest	LINC00388	-	-	-	-	-	-	-	-
ENST00000412722	0	0	0.001	0.001	0	1	1	notest	LINC00427	-	-	-	-	-	-	-	-
ENST00000412730	2	4.4	0.104	0.152	0.547487795302493	0.356408978389822	1	no	LINC00525	-	-	-	-	-	-	-	-
ENST00000412736	0	0	0.001	0.001	0	1	1	notest	MEG3	-	-	-	-	-	-	-	-
ENST00000412740	0.692	1.846	0.048	0.112	1.22239242133645	0.583544535954482	1	no	LINC00665	-	-	-	-	-	-	-	-
ENST00000412745	0	0	0.001	0.001	0	1	1	notest	LINC01312	-	-	-	-	-	-	-	-
ENST00000412749	0	0	0.001	0.001	0	1	1	notest	AC074117.1	-	-	-	-	-	-	-	-
ENST00000412754	0.2	0	0.024	0.001	-4.58496250072116	1	1	no	SLC12A9-AS1	-	-	-	-	-	-	-	-
ENST00000412772	0.6	0.6	0.04	0.026	-0.62148837674627	1	1	no	LINC01353	-	-	-	-	-	-	-	-
ENST00000412773	0	0	0.001	0.001	0	1	1	notest	AL022329.1	-	-	-	-	-	-	-	-
ENST00000412781	0	0	0.001	0.001	0	1	1	notest	CCDC148-AS1	-	-	-	-	-	-	-	-
ENST00000412789	0	0	0.001	0.001	0	1	1	notest	AL117337.1	-	-	-	-	-	-	-	-
ENST00000412790	0	0	0.001	0.001	0	1	1	notest	ADORA2A-AS1	-	-	-	-	-	-	-	-
ENST00000412797	0.8	1.4	0.09	0.122	0.438884241233212	0.798364738897082	1	no	AL606491.1	-	-	-	-	-	-	-	-
ENST00000412800	0	0	0.001	0.001	0	1	1	notest	AC009468.1	-	-	-	-	-	-	-	-
ENST00000412804	4.4	2.4	0.3	0.104	-1.52837897235479	0.399753062836204	1	no	ITPR1-AS1	-	-	-	-	-	-	-	-
ENST00000412809	0	0	0.001	0.001	0	1	1	notest	MYO16-AS2	-	-	-	-	-	-	-	-
ENST00000412811	1.2	0.2	0.116	0.016	-2.85798099512757	0.534586910487921	1	no	AC099560.1	-	-	-	-	-	-	-	-
ENST00000412812	0	0	0.001	0.001	0	1	1	notest	AC079630.1	-	-	-	-	-	-	-	-
ENST00000412816	0	0	0.001	0.001	0	1	1	notest	LINC00470	-	-	-	-	-	-	-	-
ENST00000412822	0	0	0.001	0.001	0	1	1	notest	BTBD9-AS1	-	-	-	-	-	-	-	-
ENST00000412828	0	0	0.001	0.001	0	1	1	notest	AC003087.1	-	-	-	-	-	-	-	-
ENST00000412835	0	0	0.001	0.001	0	1	1	notest	AC010894.3	-	-	-	-	-	-	-	-
ENST00000412838	0	0	0.001	0.001	0	1	1	notest	AL590133.1	-	-	-	-	-	-	-	-
ENST00000412855	1	1.2	0.16	0.118	-0.439285045525521	1	1	no	LINC01703	-	-	-	-	-	-	-	-
ENST00000412856	2.138	0.4	0.19	0.028	-2.76250068627334	0.25985429708926	1	no	SEPT7-AS1	-	-	-	-	-	-	-	-
ENST00000412871	0.2	0	0.008	0.001	-3	1	1	no	LINC01693	-	-	-	-	-	-	-	-
ENST00000412872	0	1	0.001	0.022	4.4594316186373	0.172474168250766	1	no	AL713998.1	-	-	-	-	-	-	-	-
ENST00000412882	3.252	0.81	0.276	0.058	-2.2505434616506	0.267738746132786	1	no	LINC00893	-	-	-	-	-	-	-	-
ENST00000412896	0	0	0.001	0.001	0	1	1	notest	AC068051.1	-	-	-	-	-	-	-	-
ENST00000412906	0	0	0.001	0.001	0	1	1	notest	ZNF295-AS1	-	-	-	-	-	-	-	-
ENST00000412932	0	0	0.001	0.001	0	1	1	notest	AL663023.1	-	-	-	-	-	-	-	-
ENST00000412934	0.4	0.2	0.05	0.014	-1.83650126771712	1	1	no	C9orf147	-	-	-	-	-	-	-	-
ENST00000412944	0	0	0.001	0.001	0	1	1	notest	LINC01798	-	-	-	-	-	-	-	-
ENST00000412951	0	0	0.001	0.001	0	1	1	notest	AC012462.3	-	-	-	-	-	-	-	-
ENST00000412954	0.2	0	0.016	0.001	-4	1	1	no	AL024497.1	-	-	-	-	-	-	-	-
ENST00000412957	0	0	0.001	0.001	0	1	1	notest	DCTN1-AS1	-	-	-	-	-	-	-	-
ENST00000412972	0	0	0.001	0.001	0	1	1	notest	AL117381.1	-	-	-	-	-	-	-	-
ENST00000412996	0	0	0.001	0.001	0	1	1	notest	AC004870.3	-	-	-	-	-	-	-	-
ENST00000413004	0	0	0.001	0.001	0	1	1	notest	AL357500.1	-	-	-	-	-	-	-	-
ENST00000413005	0	0	0.001	0.001	0	1	1	notest	AL023495.1	-	-	-	-	-	-	-	-
ENST00000413029	0.6	0	0.066	0.001	-6.04439411935845	0.421684200226424	1	no	AC062017.1	-	-	-	-	-	-	-	-
ENST00000413030	0	0	0.001	0.001	0	1	1	notest	AC012368.1	-	-	-	-	-	-	-	-
ENST00000413035	0.4	2	0.036	0.094	1.38466385023533	0.2341871477483	1	no	IPO9-AS1	-	-	-	-	-	-	-	-
ENST00000413039	25.29	40.344	1.402	1.698	0.276350109542415	0.456871753941893	1	no	PSMB8-AS1	-	-	-	-	-	-	-	-
ENST00000413042	10.4	9.4	0.244	0.168	-0.538419914784126	0.850791633273305	1	no	AC005082.1	-	-	-	-	-	-	-	-
ENST00000413043	0	0	0.001	0.001	0	1	1	notest	AC079150.1	-	-	-	-	-	-	-	-
ENST00000413050	0.8	0.2	0.068	0.014	-2.28010791919274	0.605872127866042	1	no	AL591368.1	-	-	-	-	-	-	-	-
ENST00000413053	5	1.2	0.076	0.012	-2.66296501272243	0.0634321117792038	0.764370279853575	no	MIR194-2HG	-	-	-	-	-	-	-	-
ENST00000413056	0	0	0.001	0.001	0	1	1	notest	AC068295.1	-	-	-	-	-	-	-	-
ENST00000413062	0	0	0.001	0.001	0	1	1	notest	AL391361.2	-	-	-	-	-	-	-	-
ENST00000413063	0	0	0.001	0.001	0	1	1	notest	WASF3-AS1	-	-	-	-	-	-	-	-
ENST00000413066	0	0	0.001	0.001	0	1	1	notest	AL135923.1	-	-	-	-	-	-	-	-
ENST00000413070	0	0	0.001	0.001	0	1	1	notest	AL031674.1	-	-	-	-	-	-	-	-
ENST00000413074	25.482	20.758	1.202	0.664	-0.856181749364261	0.635009954961132	1	no	TAF1A-AS1	-	-	-	-	-	-	-	-
ENST00000413076	0	0.166	0.001	0.018	4.16992500144231	1	1	no	LINC00894	-	-	-	-	-	-	-	-
ENST00000413088	0	0	0.001	0.001	0	1	1	notest	AL354892.2	-	-	-	-	-	-	-	-
ENST00000413094	0	0	0.001	0.001	0	1	1	notest	AC069280.1	-	-	-	-	-	-	-	-
ENST00000413096	0	0	0.001	0.001	0	1	1	notest	AC064853.1	-	-	-	-	-	-	-	-
ENST00000413103	0	0	0.001	0.001	0	1	1	notest	AC097059.1	-	-	-	-	-	-	-	-
ENST00000413124	0	0	0.001	0.001	0	1	1	notest	LINC00424	-	-	-	-	-	-	-	-
ENST00000413129	2.2	2.4	0.084	0.068	-0.304854581528421	0.999999999999999	1	no	AL139039.3	-	-	-	-	-	-	-	-
ENST00000413131	0	0	0.001	0.001	0	1	1	notest	GRIK1-AS1	-	-	-	-	-	-	-	-
ENST00000413145	1.6	0.6	0.156	0.05	-1.64154602908752	0.46428933148712	1	no	AL162411.1	-	-	-	-	-	-	-	-
ENST00000413151	0	0	0.001	0.001	0	1	1	notest	AC009505.1	-	-	-	-	-	-	-	-
ENST00000413159	0	0	0.001	0.001	0	1	1	notest	AL451081.1	-	-	-	-	-	-	-	-
ENST00000413179	0	0	0.001	0.001	0	1	1	notest	AC009303.2	-	-	-	-	-	-	-	-
ENST00000413182	0.4	0	0.04	0.001	-5.32192809488736	0.58557735814151	1	no	AC073343.2	-	-	-	-	-	-	-	-
ENST00000413185	15.23	6.378	0.766	0.234	-1.71083586234155	0.112988802575028	0.903139403365234	no	AC106869.1	-	-	-	-	-	-	-	-
ENST00000413202	0.304	0.578	0.032	0.058	0.857980995127572	1	1	no	CYTOR	-	-	-	-	-	-	-	-
ENST00000413220	0	0	0.001	0.001	0	1	1	notest	AL596223.2	-	-	-	-	-	-	-	-
ENST00000413221	251.104	109.81	4.58	1.514	-1.59698239299857	0.0171737905195621	0.475937673692235	no	EPB41L4A-AS1	-	-	-	-	-	-	-	-
ENST00000413227	0	1.432	0.001	0.15	7.22881869049588	0.271997490359727	1	no	AC011247.1	-	-	-	-	-	-	-	-
ENST00000413231	0	0	0.001	0.001	0	1	1	notest	SLC16A1-AS1	-	-	-	-	-	-	-	-
ENST00000413234	0	0.4	0.001	0.01	3.32192809488736	1	1	no	AC104134.1	-	-	-	-	-	-	-	-
ENST00000413240	0	0	0.001	0.001	0	1	1	notest	AC004973.1	-	-	-	-	-	-	-	-
ENST00000413244	0	0	0.001	0.001	0	1	1	notest	AL020994.2	-	-	-	-	-	-	-	-
ENST00000413246	0	0	0.001	0.001	0	1	1	notest	AL157932.1	-	-	-	-	-	-	-	-
ENST00000413247	0	0	0.001	0.001	0	1	1	notest	AC104777.1	-	-	-	-	-	-	-	-
ENST00000413249	0	0	0.001	0.001	0	1	1	notest	AL109935.1	-	-	-	-	-	-	-	-
ENST00000413254	0	0	0.001	0.001	0	1	1	notest	AC009228.1	-	-	-	-	-	-	-	-
ENST00000413269	0.6	0	0.018	0.001	-4.16992500144231	0.511226299505562	1	no	AL353616.2	-	-	-	-	-	-	-	-
ENST00000413271	0	0	0.001	0.001	0	1	1	notest	AL162394.1	-	-	-	-	-	-	-	-
ENST00000413286	0	0	0.001	0.001	0	1	1	notest	AC025946.1	-	-	-	-	-	-	-	-
ENST00000413290	0	0	0.001	0.001	0	1	1	notest	AC104823.1	-	-	-	-	-	-	-	-
ENST00000413291	0	0	0.001	0.001	0	1	1	notest	AL589642.2	-	-	-	-	-	-	-	-
ENST00000413304	0	0	0.001	0.001	0	1	1	notest	AC098872.1	-	-	-	-	-	-	-	-
ENST00000413311	1.61	2.332	0.196	0.254	0.373974842656958	0.738236253018407	1	no	AC093382.1	-	-	-	-	-	-	-	-
ENST00000413315	0	0	0.001	0.001	0	1	1	notest	AC092652.1	-	-	-	-	-	-	-	-
ENST00000413324	0	0	0.001	0.001	0	1	1	notest	AL109924.3	-	-	-	-	-	-	-	-
ENST00000413328	0	0	0.001	0.001	0	1	1	notest	AL451048.1	-	-	-	-	-	-	-	-
ENST00000413332	1	1.812	0.092	0.112	0.283792966000591	0.702063410902963	1	no	LINC01134	-	-	-	-	-	-	-	-
ENST00000413339	0	0	0.001	0.001	0	1	1	notest	AL513303.2	-	-	-	-	-	-	-	-
ENST00000413347	0	0	0.001	0.001	0	1	1	notest	SNAP47-AS1	-	-	-	-	-	-	-	-
ENST00000413352	0	0.2	0.001	0.004	2	1	1	no	AL358975.1	-	-	-	-	-	-	-	-
ENST00000413353	0	0	0.001	0.001	0	1	1	notest	IQCA1-AS1	-	-	-	-	-	-	-	-
ENST00000413356	0	0	0.001	0.001	0	1	1	notest	LINC01720	-	-	-	-	-	-	-	-
ENST00000413358	14.114	33.76	0.796	1.418	0.833017196695867	0.136718585845058	0.948640484523022	no	HCG18	-	-	-	-	-	-	-	-
ENST00000413385	1	0	0.056	0.001	-5.8073549220576	0.406683274730147	1	no	AC084030.1	-	-	-	-	-	-	-	-
ENST00000413402	0	0	0.001	0.001	0	1	1	notest	LINC00378	-	-	-	-	-	-	-	-
ENST00000413403	0	0	0.001	0.001	0	1	1	notest	AC068483.1	-	-	-	-	-	-	-	-
ENST00000413405	4	1	0.266	0.054	-2.30039493333772	0.217931803473552	1	no	SVIL-AS1	-	-	-	-	-	-	-	-
ENST00000413406	0	0	0.001	0.001	0	1	1	notest	AC004014.1	-	-	-	-	-	-	-	-
ENST00000413430	1.708	0.2	0.144	0.012	-3.58496250072116	0.274708989547521	1	no	RBMS3-AS3	-	-	-	-	-	-	-	-
ENST00000413431	0	0	0.001	0.001	0	1	1	notest	AC018511.2	-	-	-	-	-	-	-	-
ENST00000413452	0.448	1.934	0.068	0.174	1.35548065459839	0.257303519468565	1	no	DGUOK-AS1	-	-	-	-	-	-	-	-
ENST00000413466	0	0	0.001	0.001	0	1	1	notest	TTTY12	-	-	-	-	-	-	-	-
ENST00000413472	1.6	0	0.134	0.001	-7.06608919045777	0.16895138880123	1	no	LINC00982	-	-	-	-	-	-	-	-
ENST00000413479	0.2	0	0.018	0.001	-4.16992500144231	1	1	no	SLC8A1-AS1	-	-	-	-	-	-	-	-
ENST00000413483	6.6	1.8	0.228	0.046	-2.30932805810773	0.0976397222674374	0.868723652264641	no	CD81-AS1	-	-	-	-	-	-	-	-
ENST00000413486	0	0	0.001	0.001	0	1	1	notest	LINC00279	-	-	-	-	-	-	-	-
ENST00000413494	0	0	0.001	0.001	0	1	1	notest	AL022329.2	-	-	-	-	-	-	-	-
ENST00000413496	0	0	0.001	0.001	0	1	1	notest	AC008440.2	-	-	-	-	-	-	-	-
ENST00000413501	0	0	0.001	0.001	0	1	1	notest	LINC00463	-	-	-	-	-	-	-	-
ENST00000413510	7.078	8.338	0.252	0.196	-0.362570079384708	0.812342777574956	1	no	DLEU7-AS1	-	-	-	-	-	-	-	-
ENST00000413525	0.2	0	0.026	0.001	-4.70043971814109	0.999999999999999	1	no	LINC01412	-	-	-	-	-	-	-	-
ENST00000413528	0	0	0.001	0.001	0	1	1	notest	Z95624.1	-	-	-	-	-	-	-	-
ENST00000413531	13.562	5.198	0.656	0.194	-1.75763916243096	0.0605462769213873	0.754065436975293	no	AL359915.2	-	-	-	-	-	-	-	-
ENST00000413541	0	0	0.001	0.001	0	1	1	notest	AC093117.1	-	-	-	-	-	-	-	-
ENST00000413549	0.4	0	0.036	0.001	-5.16992500144231	0.7067660354655	1	no	AC009501.1	-	-	-	-	-	-	-	-
ENST00000413563	1	0	0.078	0.001	-6.28540221886225	0.406322891283951	1	no	LINC00607	-	-	-	-	-	-	-	-
ENST00000413564	0	0	0.001	0.001	0	1	1	notest	AL731575.1	-	-	-	-	-	-	-	-
ENST00000413567	0	0	0.001	0.001	0	1	1	notest	AC083867.1	-	-	-	-	-	-	-	-
ENST00000413586	0	0	0.001	0.001	0	1	1	notest	LINC01983	-	-	-	-	-	-	-	-
ENST00000413591	2.8	37.8	0.066	0.612	3.2129937233342	0.0219120083284526	0.534544631475729	no	LINC00365	-	-	-	-	-	-	-	-
ENST00000413602	1.688	1.8	0.046	0.038	-0.275634442613427	0.886084354352529	1	no	AC013275.1	-	-	-	-	-	-	-	-
ENST00000413603	0	0	0.001	0.001	0	1	1	notest	LINC00700	-	-	-	-	-	-	-	-
ENST00000413628	1.6	0	0.04	0.001	-5.32192809488736	0.145094676775463	0.956177728209537	no	GNG12-AS1	-	-	-	-	-	-	-	-
ENST00000413637	1	0	0.086	0.001	-6.4262647547021	0.375478463931621	1	no	LINC01044	-	-	-	-	-	-	-	-
ENST00000413645	4.802	1.366	0.498	0.106	-2.23208147750488	0.0359221271380071	0.614207024975007	no	AP000473.1	-	-	-	-	-	-	-	-
ENST00000413665	5.518	23.716	0.294	0.95	1.69211135838195	0.0227953492923132	0.538931855020151	no	MIAT	-	-	-	-	-	-	-	-
ENST00000413670	1.92	1.644	0.048	0.034	-0.497499659470817	0.782232940444019	1	no	MIR137HG	-	-	-	-	-	-	-	-
ENST00000413706	0.148	0.4	0.012	0.024	1	1	1	no	AC091729.3	-	-	-	-	-	-	-	-
ENST00000413708	0	0	0.001	0.001	0	1	1	notest	AC096669.1	-	-	-	-	-	-	-	-
ENST00000413718	1	0.2	0.088	0.014	-2.65207669657969	0.415888985485903	1	no	LINC00111	-	-	-	-	-	-	-	-
ENST00000413721	0	0	0.001	0.001	0	1	1	notest	LINC00313	-	-	-	-	-	-	-	-
ENST00000413722	9.616	10.056	0.77	0.564	-0.44916328318347	0.999999999999997	1	no	NUTM2A-AS1	-	-	-	-	-	-	-	-
ENST00000413745	0	0	0.001	0.001	0	1	1	notest	AL138828.1	-	-	-	-	-	-	-	-
ENST00000413757	0	0	0.001	0.001	0	1	1	notest	AL357833.2	-	-	-	-	-	-	-	-
ENST00000413763	0.4	0.2	0.022	0.006	-1.87446911791614	0.999999999999999	1	no	AL451105.2	-	-	-	-	-	-	-	-
ENST00000413792	2.4	0.6	0.068	0.012	-2.50250034052918	0.278410666623254	1	no	LINC00211	-	-	-	-	-	-	-	-
ENST00000413794	0	0	0.001	0.001	0	1	1	notest	AC084816.1	-	-	-	-	-	-	-	-
ENST00000413796	0.4	2.8	0.056	0.254	2.18132976471456	0.288552025128492	1	no	AC002511.2	-	-	-	-	-	-	-	-
ENST00000413801	0	0	0.001	0.001	0	1	1	notest	AL365184.1	-	-	-	-	-	-	-	-
ENST00000413812	0	0	0.001	0.001	0	1	1	notest	AC000099.1	-	-	-	-	-	-	-	-
ENST00000413818	6	1.2	0.178	0.026	-2.77529371282531	0.0322484774582427	0.586735342044607	no	AL031666.1	-	-	-	-	-	-	-	-
ENST00000413820	0	0	0.001	0.001	0	1	1	notest	AC131097.3	-	-	-	-	-	-	-	-
ENST00000413825	0	0	0.001	0.001	0	1	1	notest	AC099566.1	-	-	-	-	-	-	-	-
ENST00000413828	10.65	4	0.334	0.082	-2.02615228785597	0.159935847363597	0.990544956982042	no	CYP1B1-AS1	-	-	-	-	-	-	-	-
ENST00000413833	0	0	0.001	0.001	0	1	1	notest	LINC00421	-	-	-	-	-	-	-	-
ENST00000413841	0	0	0.001	0.001	0	1	1	notest	AC019130.1	-	-	-	-	-	-	-	-
ENST00000413845	0	0	0.001	0.001	0	1	1	notest	UST-AS1	-	-	-	-	-	-	-	-
ENST00000413848	0.6	1	0.062	0.084	0.438121112391885	0.836568694958086	1	no	AC005037.1	-	-	-	-	-	-	-	-
ENST00000413887	0	0	0.001	0.001	0	1	1	notest	AL365255.1	-	-	-	-	-	-	-	-
ENST00000413898	0.6	0.2	0.046	0.01	-2.20163386116965	0.745743258940675	1	no	AL024509.3	-	-	-	-	-	-	-	-
ENST00000413901	0	0	0.001	0.001	0	1	1	notest	AL353604.1	-	-	-	-	-	-	-	-
ENST00000413904	15.822	16.166	0.738	0.596	-0.308308485598235	0.966136887881253	1	no	NIFK-AS1	-	-	-	-	-	-	-	-
ENST00000413911	0.2	1.2	0.01	0.058	2.53605290024021	0.428154080802764	1	no	AC005540.1	-	-	-	-	-	-	-	-
ENST00000413915	2	1.8	0.356	0.268	-0.409644240508625	0.778072767384504	1	no	AL513165.1	-	-	-	-	-	-	-	-
ENST00000413923	0	0	0.001	0.001	0	1	1	notest	AC012594.1	-	-	-	-	-	-	-	-
ENST00000413941	0	0	0.001	0.001	0	1	1	notest	AL390835.1	-	-	-	-	-	-	-	-
ENST00000413943	0	0	0.001	0.001	0	1	1	notest	AL158839.1	-	-	-	-	-	-	-	-
ENST00000413945	3.788	1.34	0.284	0.088	-1.69031550086738	0.293248252957686	1	no	LINC00472	-	-	-	-	-	-	-	-
ENST00000413954	0	0	0.001	0.001	0	1	1	notest	AC064871.1	-	-	-	-	-	-	-	-
ENST00000413960	1	2.2	0.038	0.052	0.452512204697507	0.577905184329221	1	no	AC010729.1	-	-	-	-	-	-	-	-
ENST00000413961	0	0	0.001	0.001	0	1	1	notest	NUTM2A-AS1	-	-	-	-	-	-	-	-
ENST00000413962	11.98	8.102	0.948	0.492	-0.946228743559019	0.39125648314849	1	no	CCNT2-AS1	-	-	-	-	-	-	-	-
ENST00000413969	0.452	2.424	0.038	0.182	2.25986712675511	0.195876957885247	1	no	HAGLR	-	-	-	-	-	-	-	-
ENST00000413975	0	0	0.001	0.001	0	1	1	notest	LINC01725	-	-	-	-	-	-	-	-
ENST00000413977	0	0	0.001	0.001	0	1	1	notest	SH3BP5-AS1	-	-	-	-	-	-	-	-
ENST00000413983	0	0	0.001	0.001	0	1	1	notest	AL133343.3	-	-	-	-	-	-	-	-
ENST00000413986	0	0	0.001	0.001	0	1	1	notest	AL121787.1	-	-	-	-	-	-	-	-
ENST00000413989	0	0	0.001	0.001	0	1	1	notest	AC009228.1	-	-	-	-	-	-	-	-
ENST00000413991	2.188	2.296	0.268	0.152	-0.818161677014187	1	1	no	AC073257.2	-	-	-	-	-	-	-	-
ENST00000413993	0	0.4	0.001	0.022	4.4594316186373	0.742198747836307	1	no	AL357833.1	-	-	-	-	-	-	-	-
ENST00000413994	0.2	0	0.018	0.001	-4.16992500144231	1	1	no	AL359764.1	-	-	-	-	-	-	-	-
ENST00000414005	0	0	0.001	0.001	0	1	1	notest	AC246787.2	-	-	-	-	-	-	-	-
ENST00000414006	2.938	5.406	0.224	0.364	0.700439718141092	0.700038593692528	1	no	ENTPD1-AS1	-	-	-	-	-	-	-	-
ENST00000414008	32	32.8	2.09	1.646	-0.344538606546619	0.999999999999995	1	no	HCG27	-	-	-	-	-	-	-	-
ENST00000414030	24.172	34.97	1.89	1.992	0.075831412959646	0.53286676776063	1	no	CYTOR	-	-	-	-	-	-	-	-
ENST00000414038	0.054	0	0.004	0.001	-2	1	1	no	AL050338.2	-	-	-	-	-	-	-	-
ENST00000414039	0.2	0	0.016	0.001	-4	0.999999999999999	1	no	AC097059.2	-	-	-	-	-	-	-	-
ENST00000414042	7.4	0.8	0.648	0.048	-3.75488750216347	0.0150538126037078	0.446860189272043	no	AL354836.1	-	-	-	-	-	-	-	-
ENST00000414053	0.6	0	0.05	0.001	-5.64385618977472	0.415505067315342	1	no	ARSD-AS1	-	-	-	-	-	-	-	-
ENST00000414054	0	0	0.001	0.001	0	1	1	notest	LINC00486	-	-	-	-	-	-	-	-
ENST00000414065	0	0.884	0.001	0.064	6	0.490431559862903	1	no	AC018685.2	-	-	-	-	-	-	-	-
ENST00000414071	0	0	0.001	0.001	0	1	1	notest	AL713923.1	-	-	-	-	-	-	-	-
ENST00000414074	0	0	0.001	0.001	0	1	1	notest	PRKX-AS1	-	-	-	-	-	-	-	-
ENST00000414085	1	0	0.11	0.001	-6.78135971352466	0.282579567203413	1	no	AL354766.2	-	-	-	-	-	-	-	-
ENST00000414086	0	0	0.001	0.001	0	1	1	notest	AC096559.1	-	-	-	-	-	-	-	-
ENST00000414098	0	0	0.001	0.001	0	1	1	notest	AC023051.1	-	-	-	-	-	-	-	-
ENST00000414102	0	0	0.001	0.001	0	1	1	notest	LINC02020	-	-	-	-	-	-	-	-
ENST00000414106	0	0	0.001	0.001	0	1	1	notest	AL512622.1	-	-	-	-	-	-	-	-
ENST00000414107	0	0	0.001	0.001	0	1	1	notest	AC024908.1	-	-	-	-	-	-	-	-
ENST00000414116	2.2	1	0.042	0.016	-1.39231742277876	0.540979073048625	1	no	AC002480.4	-	-	-	-	-	-	-	-
ENST00000414120	3.958	4.838	0.088	0.068	-0.371968777386958	0.84401846330811	1	no	LINC00887	-	-	-	-	-	-	-	-
ENST00000414126	0	0	0.001	0.001	0	1	1	notest	AC073316.2	-	-	-	-	-	-	-	-
ENST00000414127	0	0	0.001	0.001	0	1	1	notest	AC003985.1	-	-	-	-	-	-	-	-
ENST00000414132	0	0	0.001	0.001	0	1	1	notest	AL158840.1	-	-	-	-	-	-	-	-
ENST00000414135	4.6	4.6	0.254	0.196	-0.373974842656958	1	1	no	AC098820.3	-	-	-	-	-	-	-	-
ENST00000414141	2	3.4	0.158	0.212	0.424139706386096	0.6101242328907	1	no	LINC01816	-	-	-	-	-	-	-	-
ENST00000414157	0.6	1	0.028	0.038	0.440572591385981	0.855030621331745	1	no	AL365203.1	-	-	-	-	-	-	-	-
ENST00000414159	1	1.6	0.016	0.016	0	0.915556683774064	1	no	AC114776.1	-	-	-	-	-	-	-	-
ENST00000414161	0	0	0.001	0.001	0	1	1	notest	LINC00437	-	-	-	-	-	-	-	-
ENST00000414189	0	0	0.001	0.001	0	1	1	notest	LINC01423	-	-	-	-	-	-	-	-
ENST00000414195	0	0	0.001	0.001	0	1	1	notest	TEX41	-	-	-	-	-	-	-	-
ENST00000414199	0	0	0.001	0.001	0	1	1	notest	AC119677.1	-	-	-	-	-	-	-	-
ENST00000414201	0	0	0.001	0.001	0	1	1	notest	LINC01442	-	-	-	-	-	-	-	-
ENST00000414203	0	0	0.001	0.001	0	1	1	notest	AL022314.1	-	-	-	-	-	-	-	-
ENST00000414209	116.998	111.178	2.996	2.104	-0.509902919166449	0.725677409111499	1	no	JPX	-	-	-	-	-	-	-	-
ENST00000414210	0	0	0.001	0.001	0	1	1	notest	LINC01672	-	-	-	-	-	-	-	-
ENST00000414223	3.334	1.072	0.046	0.012	-1.93859945533586	0.417225092128774	1	no	AL353608.3	-	-	-	-	-	-	-	-
ENST00000414256	0	0	0.001	0.001	0	1	1	notest	TEX41	-	-	-	-	-	-	-	-
ENST00000414261	0	0	0.001	0.001	0	1	1	notest	AL022238.2	-	-	-	-	-	-	-	-
ENST00000414282	41.512	25.054	0.928	0.434	-1.09642976268309	0.272724782161807	1	no	SNHG7	-	-	-	-	-	-	-	-
ENST00000414287	8.696	7.2	0.186	0.134	-0.473069620650259	0.809187300383726	1	no	C22orf34	-	-	-	-	-	-	-	-
ENST00000414300	0	0	0.001	0.001	0	1	1	notest	LINC01885	-	-	-	-	-	-	-	-
ENST00000414308	1.2	1	0.114	0.064	-0.832890014164742	0.999999999999998	1	no	AL121748.1	-	-	-	-	-	-	-	-
ENST00000414309	1.8	3	0.124	0.168	0.438121112391885	0.647885819820374	1	no	LINC02026	-	-	-	-	-	-	-	-
ENST00000414314	0	0	0.001	0.001	0	1	1	notest	SPRY4-AS1	-	-	-	-	-	-	-	-
ENST00000414339	2.2	2.8	0.212	0.198	-0.0985638344835894	1	1	no	AC098484.2	-	-	-	-	-	-	-	-
ENST00000414340	0	0	0.001	0.001	0	1	1	notest	BX284668.1	-	-	-	-	-	-	-	-
ENST00000414345	0	0	0.001	0.001	0	1	1	notest	LINC00362	-	-	-	-	-	-	-	-
ENST00000414354	3.57	4.14	0.442	0.352	-0.328470940754134	1	1	no	MELTF-AS1	-	-	-	-	-	-	-	-
ENST00000414364	1.142	0	0.04	0.001	-5.32192809488736	0.354464613165655	1	no	KIF25-AS1	-	-	-	-	-	-	-	-
ENST00000414365	0	0	0.001	0.001	0	1	1	notest	RMDN2-AS1	-	-	-	-	-	-	-	-
ENST00000414382	0	0.4	0.001	0.03	4.90689059560852	0.712770239556461	1	no	LINC01980	-	-	-	-	-	-	-	-
ENST00000414383	0.6	0.2	0.02	0.006	-1.73696559416621	0.610103369751646	1	no	AL592430.1	-	-	-	-	-	-	-	-
ENST00000414386	3.6	4.852	0.446	0.478	0.0999669080604438	0.869828203227065	1	no	FOXP4-AS1	-	-	-	-	-	-	-	-
ENST00000414393	264.832	99.028	3.788	0.868	-2.12566938302391	0.0476167655321328	0.687104453437235	no	ZNF337-AS1	-	-	-	-	-	-	-	-
ENST00000414394	0	0.2	0.001	0.016	4	0.999999999999999	1	no	AC062039.1	-	-	-	-	-	-	-	-
ENST00000414398	0	0	0.001	0.001	0	1	1	notest	HCG24	-	-	-	-	-	-	-	-
ENST00000414404	0	1	0.001	0.074	6.20945336562895	0.196733568102281	1	no	LINC01829	-	-	-	-	-	-	-	-
ENST00000414407	8.874	4.154	0.528	0.18	-1.55254102302878	0.234196133708161	1	no	LINC00398	-	-	-	-	-	-	-	-
ENST00000414409	0	0	0.001	0.001	0	1	1	notest	AC005999.1	-	-	-	-	-	-	-	-
ENST00000414418	0	0	0.001	0.001	0	1	1	notest	AC099567.1	-	-	-	-	-	-	-	-
ENST00000414438	0.612	0.4	0.052	0.022	-1.24100809950379	0.999999999999998	1	no	AC069277.1	-	-	-	-	-	-	-	-
ENST00000414442	0	0	0.001	0.001	0	1	1	notest	LINC01102	-	-	-	-	-	-	-	-
ENST00000414452	0.8	0.4	0.07	0.028	-1.32192809488736	0.876805524269383	1	no	TGFB2-AS1	-	-	-	-	-	-	-	-
ENST00000414457	24.922	13.392	1.094	0.438	-1.32060996319138	0.0926084770940467	0.853320170124	no	SVIL-AS1	-	-	-	-	-	-	-	-
ENST00000414466	0	0	0.001	0.001	0	1	1	notest	AP003025.2	-	-	-	-	-	-	-	-
ENST00000414475	0.2	0	0.026	0.001	-4.70043971814109	0.999999999999999	1	no	AC109779.1	-	-	-	-	-	-	-	-
ENST00000414480	0.8	2	0.072	0.148	1.03952836418664	0.529389880130881	1	no	LINC01048	-	-	-	-	-	-	-	-
ENST00000414483	0	0	0.001	0.001	0	1	1	notest	BX284656.2	-	-	-	-	-	-	-	-
ENST00000414486	0	0	0.001	0.001	0	1	1	notest	CYYR1-AS1	-	-	-	-	-	-	-	-
ENST00000414488	14.404	4.32	0.988	0.226	-2.12818826916949	0.0217784440987189	0.534544631475729	no	MEG8	-	-	-	-	-	-	-	-
ENST00000414504	0	0	0.001	0.001	0	1	1	notest	ATXN8OS	-	-	-	-	-	-	-	-
ENST00000414512	1	0.4	0.026	0.008	-1.70043971814109	0.563120234738545	1	no	AC067956.1	-	-	-	-	-	-	-	-
ENST00000414515	1.8	1.4	0.046	0.03	-0.616671360448494	0.664833933941404	1	no	MAMDC2-AS1	-	-	-	-	-	-	-	-
ENST00000414529	0	0	0.001	0.001	0	1	1	notest	DLG1-AS1	-	-	-	-	-	-	-	-
ENST00000414532	0.818	15.526	0.012	0.176	3.87446911791614	0.0225180272921176	0.538201311889106	no	MATN1-AS1	-	-	-	-	-	-	-	-
ENST00000414538	0	0	0.001	0.001	0	1	1	notest	AC007314.1	-	-	-	-	-	-	-	-
ENST00000414539	0	0	0.001	0.001	0	1	1	notest	AC010149.1	-	-	-	-	-	-	-	-
ENST00000414544	3.2	0.6	0.034	0.006	-2.50250034052918	0.082251262313885	0.820602001195344	no	GSN-AS1	-	-	-	-	-	-	-	-
ENST00000414547	0	0	0.001	0.001	0	1	1	notest	RBMS3-AS1	-	-	-	-	-	-	-	-
ENST00000414548	0	0	0.001	0.001	0	1	1	notest	AC010422.1	-	-	-	-	-	-	-	-
ENST00000414553	0	0	0.001	0.001	0	1	1	notest	PCCA-AS1	-	-	-	-	-	-	-	-
ENST00000414554	20.206	2.868	0.84	0.076	-3.46631800422254	0.00832605273221842	0.332883012739713	no	NIFK-AS1	-	-	-	-	-	-	-	-
ENST00000414562	0	0	0.001	0.001	0	1	1	notest	LINC00330	-	-	-	-	-	-	-	-
ENST00000414565	0	0.2	0.001	0.018	4.16992500144231	1	1	no	AC104462.1	-	-	-	-	-	-	-	-
ENST00000414581	0	0	0.001	0.001	0	1	1	notest	AL391869.1	-	-	-	-	-	-	-	-
ENST00000414582	0	0	0.001	0.001	0	1	1	notest	MIR548XHG	-	-	-	-	-	-	-	-
ENST00000414584	2.404	6.872	0.162	0.358	1.14396577437963	0.172357806356563	1	no	CYTOR	-	-	-	-	-	-	-	-
ENST00000414598	0	0	0.001	0.001	0	1	1	notest	AL109610.1	-	-	-	-	-	-	-	-
ENST00000414603	1.4	0	0.202	0.001	-7.6582114827518	0.307108117913617	1	no	AC069277.1	-	-	-	-	-	-	-	-
ENST00000414621	0	0.6	0.001	0.104	6.70043971814109	0.584767528461062	1	no	LINC01176	-	-	-	-	-	-	-	-
ENST00000414625	6.876	1.38	0.492	0.062	-2.98831819495236	0.179099969488492	1	no	LINC00969	-	-	-	-	-	-	-	-
ENST00000414631	0	0	0.001	0.001	0	1	1	notest	AL445070.1	-	-	-	-	-	-	-	-
ENST00000414633	0	0	0.001	0.001	0	1	1	notest	SRGAP3-AS1	-	-	-	-	-	-	-	-
ENST00000414634	0	0.8	0.001	0.072	6.16992500144231	0.421002654155663	1	no	ATP13A5-AS1	-	-	-	-	-	-	-	-
ENST00000414640	0.2	0	0.008	0.001	-3	1	1	no	AL136988.1	-	-	-	-	-	-	-	-
ENST00000414647	0	0	0.001	0.001	0	1	1	notest	LINC01849	-	-	-	-	-	-	-	-
ENST00000414654	0	0	0.001	0.001	0	1	1	notest	AC092580.2	-	-	-	-	-	-	-	-
ENST00000414656	45	73.6	1.062	1.186	0.15932024374185	0.356002932157892	1	no	CCDC183-AS1	-	-	-	-	-	-	-	-
ENST00000414659	6.326	14.776	0.132	0.218	0.723790205418473	0.707102006693311	1	no	MCM3AP-AS1	-	-	-	-	-	-	-	-
ENST00000414668	0	0	0.001	0.001	0	1	1	notest	LINC00029	-	-	-	-	-	-	-	-
ENST00000414676	25.638	22.53	2.29	1.176	-0.961459538147942	0.750026812210068	1	no	NRSN2-AS1	-	-	-	-	-	-	-	-
ENST00000414677	0	0	0.001	0.001	0	1	1	notest	LINC00658	-	-	-	-	-	-	-	-
ENST00000414686	2.8	5	0.236	0.314	0.411977699529786	0.440365855274689	1	no	AC093157.2	-	-	-	-	-	-	-	-
ENST00000414699	0	0	0.001	0.001	0	1	1	notest	AL773572.1	-	-	-	-	-	-	-	-
ENST00000414722	0	0	0.001	0.001	0	1	1	notest	CASC2	-	-	-	-	-	-	-	-
ENST00000414740	0	0	0.001	0.001	0	1	1	notest	AL109914.1	-	-	-	-	-	-	-	-
ENST00000414743	0	0	0.001	0.001	0	1	1	notest	LINC00446	-	-	-	-	-	-	-	-
ENST00000414750	0	0	0.001	0.001	0	1	1	notest	LINC01934	-	-	-	-	-	-	-	-
ENST00000414756	0	0	0.001	0.001	0	1	1	notest	AC012462.2	-	-	-	-	-	-	-	-
ENST00000414763	7.632	5.17	0.452	0.24	-0.913288366806669	0.503179311118325	1	no	MATN1-AS1	-	-	-	-	-	-	-	-
ENST00000414765	0	0	0.001	0.001	0	1	1	notest	AL691515.2	-	-	-	-	-	-	-	-
ENST00000414768	0	0	0.001	0.001	0	1	1	notest	LINC00484	-	-	-	-	-	-	-	-
ENST00000414769	5.908	5.362	0.412	0.29	-0.506591437168284	0.814196065544091	1	no	MIR503HG	-	-	-	-	-	-	-	-
ENST00000414774	0	0	0.001	0.001	0	1	1	notest	AC010998.1	-	-	-	-	-	-	-	-
ENST00000414776	0	0	0.001	0.001	0	1	1	notest	AL450226.1	-	-	-	-	-	-	-	-
ENST00000414795	0.806	0.952	0.076	0.076	0	0.999999999999998	1	no	NRIR	-	-	-	-	-	-	-	-
ENST00000414796	0	0	0.001	0.001	0	1	1	notest	AC019064.1	-	-	-	-	-	-	-	-
ENST00000414798	1.2	2.2	0.142	0.186	0.389411691603349	0.614257864571613	1	no	AL512353.1	-	-	-	-	-	-	-	-
ENST00000414816	0	0	0.001	0.001	0	1	1	notest	LINC01567	-	-	-	-	-	-	-	-
ENST00000414844	0	0	0.001	0.001	0	1	1	notest	PLCL2-AS1	-	-	-	-	-	-	-	-
ENST00000414848	0	0	0.001	0.001	0	1	1	notest	LINC01704	-	-	-	-	-	-	-	-
ENST00000414856	0	0	0.001	0.001	0	1	1	notest	AP003025.2	-	-	-	-	-	-	-	-
ENST00000414868	0	0	0.001	0.001	0	1	1	notest	CSMD2-AS1	-	-	-	-	-	-	-	-
ENST00000414875	0	0.2	0.001	0.008	3	1	1	no	AL353597.1	-	-	-	-	-	-	-	-
ENST00000414876	0	0	0.001	0.001	0	1	1	notest	SPATA3-AS1	-	-	-	-	-	-	-	-
ENST00000414877	0	0	0.001	0.001	0	1	1	notest	LINC00159	-	-	-	-	-	-	-	-
ENST00000414885	2.18	2.46	0.044	0.038	-0.211504105193712	0.999999999999999	1	no	AC019197.1	-	-	-	-	-	-	-	-
ENST00000414886	0	0	0.001	0.001	0	1	1	notest	AC093901.1	-	-	-	-	-	-	-	-
ENST00000414895	0	0	0.001	0.001	0	1	1	notest	AC092966.1	-	-	-	-	-	-	-	-
ENST00000414896	0	0	0.001	0.001	0	1	1	notest	AC005104.1	-	-	-	-	-	-	-	-
ENST00000414903	0	0	0.001	0.001	0	1	1	notest	AL391704.1	-	-	-	-	-	-	-	-
ENST00000414904	0.4	0.2	0.026	0.012	-1.11547721741994	1	1	no	GNG12-AS1	-	-	-	-	-	-	-	-
ENST00000414911	0	0	0.001	0.001	0	1	1	notest	AC114763.1	-	-	-	-	-	-	-	-
ENST00000414915	0	0	0.001	0.001	0	1	1	notest	AC023669.1	-	-	-	-	-	-	-	-
ENST00000414920	0	0	0.001	0.001	0	1	1	notest	FGF12-AS1	-	-	-	-	-	-	-	-
ENST00000414923	0	0	0.001	0.001	0	1	1	notest	AC095032.2	-	-	-	-	-	-	-	-
ENST00000414926	0	0	0.001	0.001	0	1	1	notest	AL158207.2	-	-	-	-	-	-	-	-
ENST00000414927	1.4	0.2	0.16	0.016	-3.32192809488736	0.270456497759607	1	no	AL513217.1	-	-	-	-	-	-	-	-
ENST00000414938	29.2	55	1.062	1.538	0.534271737157673	0.283419003836393	1	no	EGOT	-	-	-	-	-	-	-	-
ENST00000414965	0	0.4	0.001	0.032	5	0.742185814672009	1	no	LINC01868	-	-	-	-	-	-	-	-
ENST00000414967	0	0	0.001	0.001	0	1	1	notest	AC062031.1	-	-	-	-	-	-	-	-
ENST00000414969	0	0	0.001	0.001	0	1	1	notest	SLC6A1-AS1	-	-	-	-	-	-	-	-
ENST00000414976	0	0	0.001	0.001	0	1	1	notest	AL360268.2	-	-	-	-	-	-	-	-
ENST00000414989	0	0	0.001	0.001	0	1	1	notest	AL080273.1	-	-	-	-	-	-	-	-
ENST00000414992	0	0.6	0.001	0.072	6.16992500144231	0.584851322630087	1	no	DCUN1D2-AS	-	-	-	-	-	-	-	-
ENST00000414995	0	0	0.001	0.001	0	1	1	notest	AL358452.1	-	-	-	-	-	-	-	-
ENST00000415000	0	0	0.001	0.001	0	1	1	notest	AL157714.2	-	-	-	-	-	-	-	-
ENST00000415004	0	0	0.001	0.001	0	1	1	notest	AL161725.1	-	-	-	-	-	-	-	-
ENST00000415011	0	0	0.001	0.001	0	1	1	notest	CFLAR-AS1	-	-	-	-	-	-	-	-
ENST00000415019	9	3.6	0.238	0.072	-1.72489276186563	0.129129380389406	0.935724725087201	no	AL138899.1	-	-	-	-	-	-	-	-
ENST00000415026	0.6	5.8	0.066	0.346	2.39023410827827	0.113579313998818	0.903139403365234	no	AP001468.1	-	-	-	-	-	-	-	-
ENST00000415029	0	0.6	0.001	0.046	5.52356195605701	0.593923510380451	1	no	AC010731.3	-	-	-	-	-	-	-	-
ENST00000415031	0	0.6	0.001	0.106	6.7279204545632	0.52763608199956	1	no	AC104170.1	-	-	-	-	-	-	-	-
ENST00000415033	2.1	0.2	0.152	0.01	-3.92599941855622	0.143692533213803	0.953977869852653	no	CPB2-AS1	-	-	-	-	-	-	-	-
ENST00000415054	0	0	0.001	0.001	0	1	1	notest	AL035658.1	-	-	-	-	-	-	-	-
ENST00000415062	0	0	0.001	0.001	0	1	1	notest	AL161452.1	-	-	-	-	-	-	-	-
ENST00000415065	0	0	0.001	0.001	0	1	1	notest	AC243547.1	-	-	-	-	-	-	-	-
ENST00000415067	47.062	61.01	2.778	2.866	0.0449920102807533	0.66451355903865	1	no	PSMB8-AS1	-	-	-	-	-	-	-	-
ENST00000415088	0.6	0	0.08	0.001	-6.32192809488736	0.512041869072802	1	no	AF178030.1	-	-	-	-	-	-	-	-
ENST00000415119	0	0	0.001	0.001	0	1	1	notest	AL159990.1	-	-	-	-	-	-	-	-
ENST00000415120	0	0	0.001	0.001	0	1	1	notest	LINC00364	-	-	-	-	-	-	-	-
ENST00000415124	0.6	1	0.092	0.11	0.257797757467647	0.999999999999999	1	no	AC016876.1	-	-	-	-	-	-	-	-
ENST00000415138	0	0	0.001	0.001	0	1	1	notest	LINC01888	-	-	-	-	-	-	-	-
ENST00000415141	0	0	0.001	0.001	0	1	1	notest	AL157935.1	-	-	-	-	-	-	-	-
ENST00000415144	0	0	0.001	0.001	0	1	1	notest	AL138831.1	-	-	-	-	-	-	-	-
ENST00000415146	0	0	0.001	0.001	0	1	1	notest	AC073626.1	-	-	-	-	-	-	-	-
ENST00000415159	0	0	0.001	0.001	0	1	1	notest	AC007179.1	-	-	-	-	-	-	-	-
ENST00000415166	0	0.2	0.001	0.018	4.16992500144231	1	1	no	AL450468.1	-	-	-	-	-	-	-	-
ENST00000415172	0	0	0.001	0.001	0	1	1	notest	VPS13A-AS1	-	-	-	-	-	-	-	-
ENST00000415174	0.8	3.2	0.02	0.052	1.37851162325373	0.200491271687953	1	no	LINC01907	-	-	-	-	-	-	-	-
ENST00000415176	0	0	0.001	0.001	0	1	1	notest	Z97652.1	-	-	-	-	-	-	-	-
ENST00000415182	2	3.2	0.04	0.062	0.632268215499513	0.62517240452493	1	no	LINC01684	-	-	-	-	-	-	-	-
ENST00000415193	0	0	0.001	0.001	0	1	1	notest	LINC01047	-	-	-	-	-	-	-	-
ENST00000415194	0	0	0.001	0.001	0	1	1	notest	AL031772.1	-	-	-	-	-	-	-	-
ENST00000415195	1.4	2.8	0.096	0.138	0.523561956057013	0.566399354805361	1	no	AL662800.1	-	-	-	-	-	-	-	-
ENST00000415202	0	0	0.001	0.001	0	1	1	notest	AC096637.2	-	-	-	-	-	-	-	-
ENST00000415205	0	0	0.001	0.001	0	1	1	notest	OGFRP1	-	-	-	-	-	-	-	-
ENST00000415215	1.086	0.546	0.132	0.046	-1.52083216330144	0.508645091264982	1	no	JPX	-	-	-	-	-	-	-	-
ENST00000415218	0	0	0.001	0.001	0	1	1	notest	AL359853.1	-	-	-	-	-	-	-	-
ENST00000415226	0	0	0.001	0.001	0	1	1	notest	AC019068.1	-	-	-	-	-	-	-	-
ENST00000415236	4.566	8.958	0.368	0.574	0.641344970618675	0.314256010829345	1	no	AC009948.1	-	-	-	-	-	-	-	-
ENST00000415237	4.4	14.4	0.152	0.332	1.12711191790334	0.0721264922640966	0.787863470205209	no	AC004988.1	-	-	-	-	-	-	-	-
ENST00000415244	4.454	4.368	0.278	0.19	-0.54908546439256	0.88164226085518	1	no	MELTF-AS1	-	-	-	-	-	-	-	-
ENST00000415245	0	0	0.001	0.001	0	1	1	notest	AC012506.3	-	-	-	-	-	-	-	-
ENST00000415246	0.634	1.648	0.05	0.114	1.18903382439002	0.527159468724573	1	no	AC003075.1	-	-	-	-	-	-	-	-
ENST00000415249	0.4	0	0.042	0.001	-5.39231742277876	0.727944030456481	1	no	AC000058.1	-	-	-	-	-	-	-	-
ENST00000415252	0	0	0.001	0.001	0	1	1	notest	FRMPD3-AS1	-	-	-	-	-	-	-	-
ENST00000415255	0	0	0.001	0.001	0	1	1	notest	AL365277.2	-	-	-	-	-	-	-	-
ENST00000415269	0	0	0.001	0.001	0	1	1	notest	AP000477.1	-	-	-	-	-	-	-	-
ENST00000415275	0	0	0.001	0.001	0	1	1	notest	AC010731.2	-	-	-	-	-	-	-	-
ENST00000415276	2.702	1.756	0.184	0.108	-0.768674453893544	0.88162733978898	1	no	HCG27	-	-	-	-	-	-	-	-
ENST00000415283	0	0	0.001	0.001	0	1	1	notest	LINC01066	-	-	-	-	-	-	-	-
ENST00000415285	0	0	0.001	0.001	0	1	1	notest	AL160153.1	-	-	-	-	-	-	-	-
ENST00000415299	0	0	0.001	0.001	0	1	1	notest	LINC01620	-	-	-	-	-	-	-	-
ENST00000415302	0	0	0.001	0.001	0	1	1	notest	LINC01509	-	-	-	-	-	-	-	-
ENST00000415327	0.816	1.064	0.08	0.092	0.20163386116965	1	1	no	AC007386.2	-	-	-	-	-	-	-	-
ENST00000415330	7	6.8	0.38	0.296	-0.360402242701998	0.816022841127108	1	no	PIK3CD-AS2	-	-	-	-	-	-	-	-
ENST00000415333	0	0	0.001	0.001	0	1	1	notest	AC008060.2	-	-	-	-	-	-	-	-
ENST00000415336	0.6	1.2	0.058	0.088	0.601450623509725	0.680383348876969	1	no	AC096536.3	-	-	-	-	-	-	-	-
ENST00000415338	2.944	1.128	0.048	0.012	-2	0.328432325083332	1	no	AC239798.2	-	-	-	-	-	-	-	-
ENST00000415342	0	0	0.001	0.001	0	1	1	notest	AC092431.1	-	-	-	-	-	-	-	-
ENST00000415356	0	0	0.001	0.001	0	1	1	notest	AC007349.3	-	-	-	-	-	-	-	-
ENST00000415357	0	0	0.001	0.001	0	1	1	notest	LINC01090	-	-	-	-	-	-	-	-
ENST00000415358	0	0	0.001	0.001	0	1	1	notest	AL450322.1	-	-	-	-	-	-	-	-
ENST00000415359	0	0	0.001	0.001	0	1	1	notest	AL358473.2	-	-	-	-	-	-	-	-
ENST00000415386	8.406	0.8	0.278	0.02	-3.79701297783614	0.0164772654471956	0.470851751925436	no	LINC01783	-	-	-	-	-	-	-	-
ENST00000415391	0	0	0.001	0.001	0	1	1	notest	AL157938.2	-	-	-	-	-	-	-	-
ENST00000415393	0	0	0.001	0.001	0	1	1	notest	AC009518.1	-	-	-	-	-	-	-	-
ENST00000415394	0	0	0.001	0.001	0	1	1	notest	DANT1	-	-	-	-	-	-	-	-
ENST00000415399	0	0.2	0.001	0.014	3.8073549220576	0.999999999999999	1	no	ELFN1-AS1	-	-	-	-	-	-	-	-
ENST00000415405	0	0	0.001	0.001	0	1	1	notest	TTTY7B	-	-	-	-	-	-	-	-
ENST00000415410	0	0	0.001	0.001	0	1	1	notest	LINC01968	-	-	-	-	-	-	-	-
ENST00000415417	0	0	0.001	0.001	0	1	1	notest	LINC00867	-	-	-	-	-	-	-	-
ENST00000415422	0	0	0.001	0.001	0	1	1	notest	AC009110.1	-	-	-	-	-	-	-	-
ENST00000415423	0.4	0.6	0.062	0.052	-0.253756592245783	1	1	no	AL358781.2	-	-	-	-	-	-	-	-
ENST00000415437	0	0	0.001	0.001	0	1	1	notest	AL499616.1	-	-	-	-	-	-	-	-
ENST00000415448	0	0	0.001	0.001	0	1	1	notest	LINC01890	-	-	-	-	-	-	-	-
ENST00000415451	0.472	0	0.064	0.001	-6	0.578462024689293	1	no	AC069213.1	-	-	-	-	-	-	-	-
ENST00000415457	0	0	0.001	0.001	0	1	1	notest	AL445465.1	-	-	-	-	-	-	-	-
ENST00000415465	0.2	0	0.026	0.001	-4.70043971814109	1	1	no	AL358779.1	-	-	-	-	-	-	-	-
ENST00000415469	1	0.898	0.018	0.014	-0.362570079384708	1	1	no	LINC00858	-	-	-	-	-	-	-	-
ENST00000415477	0	0	0.001	0.001	0	1	1	notest	AL138733.1	-	-	-	-	-	-	-	-
ENST00000415479	21.288	52.372	2.278	3.166	0.474893508429069	0.217323434901142	1	no	LINC01614	-	-	-	-	-	-	-	-
ENST00000415503	0	0	0.001	0.001	0	1	1	notest	AC006547.1	-	-	-	-	-	-	-	-
ENST00000415504	24.528	0.8	0.618	0.016	-5.27146302790437	0.000378034499284588	0.0633170947951751	no	EWSAT1	-	-	-	-	-	-	-	-
ENST00000415506	0	0	0.001	0.001	0	1	1	notest	AC073254.1	-	-	-	-	-	-	-	-
ENST00000415509	0	0	0.001	0.001	0	1	1	notest	AL160290.1	-	-	-	-	-	-	-	-
ENST00000415513	7.544	5.03	0.556	0.302	-0.880536333398429	0.55102499148515	1	no	AC007384.1	-	-	-	-	-	-	-	-
ENST00000415520	0	0	0.001	0.001	0	1	1	notest	AC068481.1	-	-	-	-	-	-	-	-
ENST00000415530	0.2	0.4	0.02	0.038	0.925999418556223	1	1	no	AL731684.1	-	-	-	-	-	-	-	-
ENST00000415532	0	0	0.001	0.001	0	1	1	notest	LINC01709	-	-	-	-	-	-	-	-
ENST00000415536	0	0	0.001	0.001	0	1	1	notest	AC003092.1	-	-	-	-	-	-	-	-
ENST00000415549	0	0	0.001	0.001	0	1	1	notest	AC093158.1	-	-	-	-	-	-	-	-
ENST00000415556	0	0	0.001	0.001	0	1	1	notest	AC145207.1	-	-	-	-	-	-	-	-
ENST00000415561	0	0	0.001	0.001	0	1	1	notest	TTN-AS1	-	-	-	-	-	-	-	-
ENST00000415573	0	0	0.001	0.001	0	1	1	notest	LINC00982	-	-	-	-	-	-	-	-
ENST00000415575	0	0.2	0.001	0.01	3.32192809488736	0.999999999999996	1	no	AL359378.2	-	-	-	-	-	-	-	-
ENST00000415582	1	1.214	0.13	0.098	-0.407657968913246	1	1	no	ELF3-AS1	-	-	-	-	-	-	-	-
ENST00000415584	4.1	3.668	0.262	0.194	-0.433510159350323	0.927839468090639	1	no	FLJ27354	-	-	-	-	-	-	-	-
ENST00000415589	0	0	0.001	0.001	0	1	1	notest	AC008937.2	-	-	-	-	-	-	-	-
ENST00000415590	0.426	0	0.038	0.001	-5.24792751344359	0.727483193905467	1	no	SFTA1P	-	-	-	-	-	-	-	-
ENST00000415620	0	0	0.001	0.001	0	1	1	notest	LINC00428	-	-	-	-	-	-	-	-
ENST00000415626	0.2	0.1	0.004	0.002	-1	0.999999999999995	1	no	C4B-AS1	-	-	-	-	-	-	-	-
ENST00000415627	0	0.4	0.001	0.02	4.32192809488736	0.712459952015186	1	no	AC108058.1	-	-	-	-	-	-	-	-
ENST00000415628	0	0	0.001	0.001	0	1	1	notest	AC012507.2	-	-	-	-	-	-	-	-
ENST00000415629	0	0	0.001	0.001	0	1	1	notest	AL353651.1	-	-	-	-	-	-	-	-
ENST00000415637	0	0	0.001	0.001	0	1	1	notest	AL031726.1	-	-	-	-	-	-	-	-
ENST00000415640	0.2	0	0.032	0.001	-5	1	1	no	AC007388.1	-	-	-	-	-	-	-	-
ENST00000415647	43.4	54.2	1.678	1.494	-0.167562567650586	0.788383871027038	1	no	KIAA1614-AS1	-	-	-	-	-	-	-	-
ENST00000415652	0	0	0.001	0.001	0	1	1	notest	LINC01022	-	-	-	-	-	-	-	-
ENST00000415655	0	0	0.001	0.001	0	1	1	notest	AL133456.1	-	-	-	-	-	-	-	-
ENST00000415656	0	0	0.001	0.001	0	1	1	notest	AC091729.2	-	-	-	-	-	-	-	-
ENST00000415657	0	0	0.001	0.001	0	1	1	notest	MIR7515HG	-	-	-	-	-	-	-	-
ENST00000415675	133.432	7.4	1.33	0.064	-4.37721053038855	0.00528180029234522	0.272871279300831	no	CADM3-AS1	-	-	-	-	-	-	-	-
ENST00000415686	0	0	0.001	0.001	0	1	1	notest	LINC01360	-	-	-	-	-	-	-	-
ENST00000415700	0	0	0.001	0.001	0	1	1	notest	LINC01115	-	-	-	-	-	-	-	-
ENST00000415702	0	0	0.001	0.001	0	1	1	notest	LINC01656	-	-	-	-	-	-	-	-
ENST00000415706	0	0	0.001	0.001	0	1	1	notest	ARPP21-AS1	-	-	-	-	-	-	-	-
ENST00000415714	0	0	0.001	0.001	0	1	1	notest	LINC02532	-	-	-	-	-	-	-	-
ENST00000415715	0.8	0.4	0.066	0.02	-1.72246602447109	0.839691241979717	1	no	POT1-AS1	-	-	-	-	-	-	-	-
ENST00000415726	0.4	0	0.056	0.001	-5.8073549220576	0.727190843366438	1	no	AL355388.1	-	-	-	-	-	-	-	-
ENST00000415731	0	0	0.001	0.001	0	1	1	notest	AL158834.2	-	-	-	-	-	-	-	-
ENST00000415736	0	0	0.001	0.001	0	1	1	notest	AL132671.1	-	-	-	-	-	-	-	-
ENST00000415754	0	0	0.001	0.001	0	1	1	notest	LINC01717	-	-	-	-	-	-	-	-
ENST00000415765	0	0	0.001	0.001	0	1	1	notest	SPATA17-AS1	-	-	-	-	-	-	-	-
ENST00000415774	0	0	0.001	0.001	0	1	1	notest	AC009743.1	-	-	-	-	-	-	-	-
ENST00000415787	0.2	0	0.014	0.001	-3.8073549220576	1	1	no	AL359633.2	-	-	-	-	-	-	-	-
ENST00000415801	66.71	8.538	0.802	0.082	-3.28990642183684	0.000381242537986792	0.0633170947951751	no	GAS1RR	-	-	-	-	-	-	-	-
ENST00000415809	5.8	0.8	0.862	0.07	-3.62226104214413	0.136932443764565	0.948640484523022	no	AC090587.1	-	-	-	-	-	-	-	-
ENST00000415820	0	0	0.001	0.001	0	1	1	notest	AP001610.2	-	-	-	-	-	-	-	-
ENST00000415824	0	0	0.001	0.001	0	1	1	notest	AP001043.1	-	-	-	-	-	-	-	-
ENST00000415836	0	0	0.001	0.001	0	1	1	notest	AC099654.1	-	-	-	-	-	-	-	-
ENST00000415848	0.2	0.2	0.004	0.002	-1	1	1	no	INHBA-AS1	-	-	-	-	-	-	-	-
ENST00000415865	0	0	0.001	0.001	0	1	1	notest	AP006285.2	-	-	-	-	-	-	-	-
ENST00000415869	9	38.8	0.598	1.758	1.5557176809453	0.0225929656974318	0.538201311889106	no	LINC02036	-	-	-	-	-	-	-	-
ENST00000415883	0	0	0.001	0.001	0	1	1	notest	AL513123.1	-	-	-	-	-	-	-	-
ENST00000415889	0.838	3.846	0.026	0.116	2.15754127698648	0.221656024110335	1	no	LINC01260	-	-	-	-	-	-	-	-
ENST00000415890	0	0	0.001	0.001	0	1	1	notest	AL121574.1	-	-	-	-	-	-	-	-
ENST00000415896	0	0	0.001	0.001	0	1	1	notest	AC073486.1	-	-	-	-	-	-	-	-
ENST00000415910	0	0	0.001	0.001	0	1	1	notest	LINC01661	-	-	-	-	-	-	-	-
ENST00000415917	51.108	32.082	2.842	1.316	-1.11074706550754	0.171439147573633	1	no	AC022400.5	-	-	-	-	-	-	-	-
ENST00000415918	0	0	0.001	0.001	0	1	1	notest	AC078851.1	-	-	-	-	-	-	-	-
ENST00000415932	2	0	0.1	0.001	-6.64385618977472	0.214144843376025	1	no	CASC20	-	-	-	-	-	-	-	-
ENST00000415940	0.2	0	0.02	0.001	-4.32192809488736	0.999999999999999	1	no	AC092941.1	-	-	-	-	-	-	-	-
ENST00000415959	0	0	0.001	0.001	0	1	1	notest	LINC00595	-	-	-	-	-	-	-	-
ENST00000415964	0.4	2.8	0.024	0.134	2.48112668973662	0.188923467051633	1	no	AL355581.1	-	-	-	-	-	-	-	-
ENST00000415965	0	0	0.001	0.001	0	1	1	notest	AC002456.1	-	-	-	-	-	-	-	-
ENST00000415982	0.2	0.2	0.028	0.016	-0.807354922057604	1	1	no	AC137630.2	-	-	-	-	-	-	-	-
ENST00000415991	0.4	0	0.05	0.001	-5.64385618977472	0.703458358515184	1	no	LINC01811	-	-	-	-	-	-	-	-
ENST00000416002	0	0	0.001	0.001	0	1	1	notest	AF240627.1	-	-	-	-	-	-	-	-
ENST00000416008	0	0	0.001	0.001	0	1	1	notest	AC068535.1	-	-	-	-	-	-	-	-
ENST00000416009	0	0	0.001	0.001	0	1	1	notest	CLYBL-AS1	-	-	-	-	-	-	-	-
ENST00000416017	0	0	0.001	0.001	0	1	1	notest	ERICH3-AS1	-	-	-	-	-	-	-	-
ENST00000416022	4.2	5.896	0.384	0.41	0.0945175987842898	0.643326440601071	1	no	LENG8-AS1	-	-	-	-	-	-	-	-
ENST00000416032	0	0	0.001	0.001	0	1	1	notest	AC009411.1	-	-	-	-	-	-	-	-
ENST00000416046	0	1	0.001	0.012	3.58496250072116	0.427119276324985	1	no	AC079465.1	-	-	-	-	-	-	-	-
ENST00000416061	1.8	0.2	0.118	0.008	-3.88264304936184	0.175693420417952	1	no	AC231533.1	-	-	-	-	-	-	-	-
ENST00000416066	0	0.212	0.001	0.02	4.32192809488736	0.999999999999999	1	no	AL590705.3	-	-	-	-	-	-	-	-
ENST00000416069	0	0.6	0.001	0.03	4.90689059560852	0.527680960832788	1	no	AL136311.1	-	-	-	-	-	-	-	-
ENST00000416080	0.4	0.6	0.032	0.038	0.247927513443586	1	1	no	AC078883.1	-	-	-	-	-	-	-	-
ENST00000416090	0	0	0.001	0.001	0	1	1	notest	LINC00676	-	-	-	-	-	-	-	-
ENST00000416100	0	0	0.001	0.001	0	1	1	notest	AC093734.1	-	-	-	-	-	-	-	-
ENST00000416104	1.188	1.752	0.04	0.036	-0.15200309344505	1	1	no	LINC00222	-	-	-	-	-	-	-	-
ENST00000416105	0.8	0	0.066	0.001	-6.04439411935845	0.439753450753595	1	no	PGM5P4-AS1	-	-	-	-	-	-	-	-
ENST00000416110	0	0	0.001	0.001	0	1	1	notest	TTTY17A	-	-	-	-	-	-	-	-
ENST00000416111	0.2	0	0.01	0.001	-3.32192809488736	1	1	no	AC092155.1	-	-	-	-	-	-	-	-
ENST00000416145	0.726	1.172	0.1	0.12	0.263034405833794	0.865788007950295	1	no	LINC00310	-	-	-	-	-	-	-	-
ENST00000416173	0	0	0.001	0.001	0	1	1	notest	AC068286.1	-	-	-	-	-	-	-	-
ENST00000416182	0	0	0.001	0.001	0	1	1	notest	AF241725.1	-	-	-	-	-	-	-	-
ENST00000416190	0	0	0.001	0.001	0	1	1	notest	LINC01440	-	-	-	-	-	-	-	-
ENST00000416191	0	0	0.001	0.001	0	1	1	notest	AL391684.1	-	-	-	-	-	-	-	-
ENST00000416193	10.598	18.946	0.762	1.098	0.527015151511877	0.42713416328163	1	no	SLC16A1-AS1	-	-	-	-	-	-	-	-
ENST00000416200	0	0	0.001	0.001	0	1	1	notest	SATB2-AS1	-	-	-	-	-	-	-	-
ENST00000416202	2.4	3.852	0.32	0.328	0.0356239097307212	0.593085182588228	1	no	PRR34-AS1	-	-	-	-	-	-	-	-
ENST00000416204	0.274	1.24	0.034	0.072	1.08246216019197	0.429338975861229	1	no	LINC01238	-	-	-	-	-	-	-	-
ENST00000416209	34.376	32.832	0.616	0.402	-0.615734849515973	0.777783054062348	1	no	PRKAR2A-AS1	-	-	-	-	-	-	-	-
ENST00000416218	0	0	0.001	0.001	0	1	1	notest	LINC01689	-	-	-	-	-	-	-	-
ENST00000416221	7.176	25.742	0.88	2.07	1.23405533886203	0.0470710613267098	0.684960539513868	no	AL445524.1	-	-	-	-	-	-	-	-
ENST00000416226	0	0	0.001	0.001	0	1	1	notest	AC013472.2	-	-	-	-	-	-	-	-
ENST00000416229	0	0	0.001	0.001	0	1	1	notest	AC007040.1	-	-	-	-	-	-	-	-
ENST00000416237	0	0	0.001	0.001	0	1	1	notest	AL049765.1	-	-	-	-	-	-	-	-
ENST00000416242	0	0.2	0.001	0.02	4.32192809488736	1	1	no	LINC01388	-	-	-	-	-	-	-	-
ENST00000416249	0.4	0.2	0.074	0.02	-1.88752527074159	1	1	no	AL136368.1	-	-	-	-	-	-	-	-
ENST00000416260	0	0	0.001	0.001	0	1	1	notest	FO393401.1	-	-	-	-	-	-	-	-
ENST00000416261	5.836	7.6	0.554	0.596	0.105426354412973	0.683352240845617	1	no	LINC00426	-	-	-	-	-	-	-	-
ENST00000416279	0	0	0.001	0.001	0	1	1	notest	LINC01946	-	-	-	-	-	-	-	-
ENST00000416301	0.624	0.808	0.008	0.006	-0.415037499278844	1	1	no	ENTPD1-AS1	-	-	-	-	-	-	-	-
ENST00000416309	0	0	0.001	0.001	0	1	1	notest	MIRLET7DHG	-	-	-	-	-	-	-	-
ENST00000416310	0	0	0.001	0.001	0	1	1	notest	AL451107.1	-	-	-	-	-	-	-	-
ENST00000416327	0	0	0.001	0.001	0	1	1	notest	LINC01687	-	-	-	-	-	-	-	-
ENST00000416329	0	0	0.001	0.001	0	1	1	notest	AC093157.1	-	-	-	-	-	-	-	-
ENST00000416330	140.818	108.306	10.87	6.008	-0.8553952224004	0.514418448460616	1	no	XIST	-	-	-	-	-	-	-	-
ENST00000416341	0	0	0.001	0.001	0	1	1	notest	AC010163.2	-	-	-	-	-	-	-	-
ENST00000416343	0	0	0.001	0.001	0	1	1	notest	LINC01349	-	-	-	-	-	-	-	-
ENST00000416344	0	0	0.001	0.001	0	1	1	notest	LANCL1-AS1	-	-	-	-	-	-	-	-
ENST00000416349	0	0	0.001	0.001	0	1	1	notest	AC092810.3	-	-	-	-	-	-	-	-
ENST00000416350	0	0	0.001	0.001	0	1	1	notest	AC104777.3	-	-	-	-	-	-	-	-
ENST00000416352	0	0	0.001	0.001	0	1	1	notest	AC004882.1	-	-	-	-	-	-	-	-
ENST00000416381	0.086	2.98	0.004	0.058	3.85798099512757	0.134783861010324	0.944864344253569	no	LINC00630	-	-	-	-	-	-	-	-
ENST00000416398	0	0.6	0.001	0.012	3.58496250072116	0.585073001926578	1	no	ZNF503-AS1	-	-	-	-	-	-	-	-
ENST00000416401	0	0	0.001	0.001	0	1	1	notest	AL592435.1	-	-	-	-	-	-	-	-
ENST00000416405	1.5	0	0.06	0.001	-5.90689059560852	0.301945956023555	1	no	AP000552.1	-	-	-	-	-	-	-	-
ENST00000416406	0.8	1.4	0.074	0.092	0.314108590428063	0.821334179233732	1	no	AL021707.1	-	-	-	-	-	-	-	-
ENST00000416411	0.304	0	0.032	0.001	-5	0.715301456406188	1	no	C22orf34	-	-	-	-	-	-	-	-
ENST00000416416	5.156	5.942	0.144	0.116	-0.31194400631474	0.922336543615274	1	no	AL354732.1	-	-	-	-	-	-	-	-
ENST00000416424	0	0	0.001	0.001	0	1	1	notest	AL157714.2	-	-	-	-	-	-	-	-
ENST00000416432	0	0	0.001	0.001	0	1	1	notest	NUCB1-AS1	-	-	-	-	-	-	-	-
ENST00000416438	4.6	2.6	0.094	0.044	-1.09515723304034	0.488942374324375	1	no	LINC00475	-	-	-	-	-	-	-	-
ENST00000416448	0	0	0.001	0.001	0	1	1	notest	AL445190.1	-	-	-	-	-	-	-	-
ENST00000416453	0	0	0.001	0.001	0	1	1	notest	GTF3C2-AS1	-	-	-	-	-	-	-	-
ENST00000416463	0	0.966	0.001	0.098	6.61470984411521	0.254996636626261	1	no	AC108488.1	-	-	-	-	-	-	-	-
ENST00000416468	0	0	0.001	0.001	0	1	1	notest	BX322559.1	-	-	-	-	-	-	-	-
ENST00000416470	0	0	0.001	0.001	0	1	1	notest	AL031727.2	-	-	-	-	-	-	-	-
ENST00000416473	0	0.2	0.001	0.02	4.32192809488736	1	1	no	AL137847.1	-	-	-	-	-	-	-	-
ENST00000416481	0	0	0.001	0.001	0	1	1	notest	AL035604.1	-	-	-	-	-	-	-	-
ENST00000416502	0.2	0	0.032	0.001	-5	1	1	no	AC002451.1	-	-	-	-	-	-	-	-
ENST00000416507	0	0	0.001	0.001	0	1	1	notest	AL691426.1	-	-	-	-	-	-	-	-
ENST00000416509	0	0	0.001	0.001	0	1	1	notest	AC107079.1	-	-	-	-	-	-	-	-
ENST00000416510	0	0.4	0.001	0.024	4.58496250072116	0.712745896947997	1	no	AL356108.1	-	-	-	-	-	-	-	-
ENST00000416513	0	0	0.001	0.001	0	1	1	notest	AC005162.1	-	-	-	-	-	-	-	-
ENST00000416521	0.646	0	0.07	0.001	-6.12928301694497	0.343591542732101	1	no	LINC01198	-	-	-	-	-	-	-	-
ENST00000416534	0	0	0.001	0.001	0	1	1	notest	AC007463.1	-	-	-	-	-	-	-	-
ENST00000416553	0	0	0.001	0.001	0	1	1	notest	AP002856.2	-	-	-	-	-	-	-	-
ENST00000416554	0	0	0.001	0.001	0	1	1	notest	AL136528.2	-	-	-	-	-	-	-	-
ENST00000416560	9.48	8.754	0.782	0.49	-0.674386858304782	0.879976076987971	1	no	TP53TG1	-	-	-	-	-	-	-	-
ENST00000416563	0	0	0.001	0.001	0	1	1	notest	AL391119.1	-	-	-	-	-	-	-	-
ENST00000416575	0.4	1	0.04	0.078	0.963474123974886	0.688189563566384	1	no	AC079145.1	-	-	-	-	-	-	-	-
ENST00000416593	0	0	0.001	0.001	0	1	1	notest	AC004012.1	-	-	-	-	-	-	-	-
ENST00000416595	0	0	0.001	0.001	0	1	1	notest	AL133268.2	-	-	-	-	-	-	-	-
ENST00000416598	0	0	0.001	0.001	0	1	1	notest	DAB1-AS1	-	-	-	-	-	-	-	-
ENST00000416607	0	0	0.001	0.001	0	1	1	notest	AC007463.1	-	-	-	-	-	-	-	-
ENST00000416615	0	0	0.001	0.001	0	1	1	notest	AP000552.1	-	-	-	-	-	-	-	-
ENST00000416630	0	0	0.001	0.001	0	1	1	notest	DCTN1-AS1	-	-	-	-	-	-	-	-
ENST00000416638	0	0	0.001	0.001	0	1	1	notest	AL121904.1	-	-	-	-	-	-	-	-
ENST00000416641	0	0	0.001	0.001	0	1	1	notest	AP000432.1	-	-	-	-	-	-	-	-
ENST00000416646	0	0	0.001	0.001	0	1	1	notest	AL357558.1	-	-	-	-	-	-	-	-
ENST00000416650	5.4	4.8	0.512	0.324	-0.660149997115375	0.903900646870758	1	no	APTR	-	-	-	-	-	-	-	-
ENST00000416657	0	0	0.001	0.001	0	1	1	notest	AL359195.1	-	-	-	-	-	-	-	-
ENST00000416680	0	0	0.001	0.001	0	1	1	notest	LINC02262	-	-	-	-	-	-	-	-
ENST00000416684	0.4	0.4	0.04	0.028	-0.514573172829758	1	1	no	DDX39B-AS1	-	-	-	-	-	-	-	-
ENST00000416685	0	0	0.001	0.001	0	1	1	notest	AC079779.3	-	-	-	-	-	-	-	-
ENST00000416689	40.492	31.318	0.86	0.41	-1.06871275008401	0.642993571810606	1	no	SLC2A1-AS1	-	-	-	-	-	-	-	-
ENST00000416696	0.4	0	0.046	0.001	-5.52356195605701	0.570687233619557	1	no	AC243836.1	-	-	-	-	-	-	-	-
ENST00000416708	0.2	0.6	0.018	0.036	1	0.822906961079037	1	no	AC073115.2	-	-	-	-	-	-	-	-
ENST00000416722	0	0	0.001	0.001	0	1	1	notest	LINC00316	-	-	-	-	-	-	-	-
ENST00000416725	0	0	0.001	0.001	0	1	1	notest	NTM-AS1	-	-	-	-	-	-	-	-
ENST00000416742	0	0	0.001	0.001	0	1	1	notest	LINC00494	-	-	-	-	-	-	-	-
ENST00000416758	0.778	0.1	0.098	0.008	-3.61470984411521	0.299743892847591	1	no	PGM5P4-AS1	-	-	-	-	-	-	-	-
ENST00000416768	0	0	0.001	0.001	0	1	1	notest	LINC00320	-	-	-	-	-	-	-	-
ENST00000416774	1.4	2.8	0.042	0.074	0.817135942850189	0.672397583366029	1	no	LINC01342	-	-	-	-	-	-	-	-
ENST00000416809	0.2	0.2	0.016	0.014	-0.192645077942396	1	1	no	AL512353.1	-	-	-	-	-	-	-	-
ENST00000416824	35.428	27.868	1.344	0.898	-0.581745788037613	0.670819290001066	1	no	LINC00957	-	-	-	-	-	-	-	-
ENST00000416826	7.83	10.744	0.124	0.142	0.195550809117807	0.69490053662196	1	no	VLDLR-AS1	-	-	-	-	-	-	-	-
ENST00000416842	0	0	0.001	0.001	0	1	1	notest	AP001042.1	-	-	-	-	-	-	-	-
ENST00000416845	0	0	0.001	0.001	0	1	1	notest	AC093159.1	-	-	-	-	-	-	-	-
ENST00000416854	0	0	0.001	0.001	0	1	1	notest	U52111.1	-	-	-	-	-	-	-	-
ENST00000416860	0	1.6	0.001	0.014	3.8073549220576	0.27947085689406	1	no	TNFRSF14-AS1	-	-	-	-	-	-	-	-
ENST00000416861	0	0	0.001	0.001	0	1	1	notest	AC009502.1	-	-	-	-	-	-	-	-
ENST00000416869	1.036	0.636	0.152	0.076	-1	0.684880507333359	1	no	BX284668.5	-	-	-	-	-	-	-	-
ENST00000416873	0	0	0.001	0.001	0	1	1	notest	AC234771.1	-	-	-	-	-	-	-	-
ENST00000416890	0	0	0.001	0.001	0	1	1	notest	LINC00222	-	-	-	-	-	-	-	-
ENST00000416894	0.2	1.4	0.026	0.094	1.85414913353655	0.337731094925276	1	no	FALEC	-	-	-	-	-	-	-	-
ENST00000416908	0	0	0.001	0.001	0	1	1	notest	AL391811.1	-	-	-	-	-	-	-	-
ENST00000416909	0.2	0.2	0.01	0.01	0	1	1	no	CLDN10-AS1	-	-	-	-	-	-	-	-
ENST00000416928	111.632	257.494	1.338	2.29	0.775269482342845	0.158052005945981	0.986022711034438	no	HAGLR	-	-	-	-	-	-	-	-
ENST00000416930	0	0	0.001	0.001	0	1	1	notest	LINC01513	-	-	-	-	-	-	-	-
ENST00000416948	0	0	0.001	0.001	0	1	1	notest	AL034345.2	-	-	-	-	-	-	-	-
ENST00000416951	0.8	0	0.054	0.001	-5.75488750216347	0.434902913015215	1	no	LINC01276	-	-	-	-	-	-	-	-
ENST00000416958	0	0	0.001	0.001	0	1	1	notest	AC118754.1	-	-	-	-	-	-	-	-
ENST00000416959	0	0	0.001	0.001	0	1	1	notest	AL031005.1	-	-	-	-	-	-	-	-
ENST00000416970	112.338	96.842	7.37	4.924	-0.581833857497975	0.532733603349832	1	no	SNHG7	-	-	-	-	-	-	-	-
ENST00000416982	8.596	0	0.244	0.001	-7.93073733756289	0.0245963500140993	0.549772526114352	no	LINC01287	-	-	-	-	-	-	-	-
ENST00000416989	0	0.2	0.001	0.006	2.58496250072116	0.999999999999999	1	no	PABPC1L2B-AS1	-	-	-	-	-	-	-	-
ENST00000416995	0	0	0.001	0.001	0	1	1	notest	LINC02558	-	-	-	-	-	-	-	-
ENST00000416996	3.486	1.144	0.186	0.05	-1.89530262133331	0.2756065943131	1	no	AL136366.1	-	-	-	-	-	-	-	-
ENST00000416999	0	0	0.001	0.001	0	1	1	notest	LINC-PINT	-	-	-	-	-	-	-	-
ENST00000417011	0.528	0	0.034	0.001	-5.08746284125034	0.395806805970067	1	no	AC069213.1	-	-	-	-	-	-	-	-
ENST00000417026	8.456	9.37	0.496	0.426	-0.219486690161037	0.893963744957884	1	no	AC007384.1	-	-	-	-	-	-	-	-
ENST00000417038	0.654	0.97	0.12	0.086	-0.480625840906421	1	1	no	AC010894.2	-	-	-	-	-	-	-	-
ENST00000417039	6.398	2.65	0.278	0.09	-1.62708797639383	0.141397246807522	0.949718385299145	no	AC011247.1	-	-	-	-	-	-	-	-
ENST00000417047	0	0	0.001	0.001	0	1	1	notest	AL672291.1	-	-	-	-	-	-	-	-
ENST00000417054	0.6	0	0.088	0.001	-6.4594316186373	0.419037045319416	1	no	AL353611.1	-	-	-	-	-	-	-	-
ENST00000417071	0	0	0.001	0.001	0	1	1	notest	TTTY15	-	-	-	-	-	-	-	-
ENST00000417072	0	0	0.001	0.001	0	1	1	notest	TTTY2	-	-	-	-	-	-	-	-
ENST00000417079	3.4	3.366	0.164	0.134	-0.291462814160311	1	1	no	LINC00426	-	-	-	-	-	-	-	-
ENST00000417083	9.6	7.4	0.73	0.42	-0.797507136101257	0.61492214080944	1	no	MIATNB	-	-	-	-	-	-	-	-
ENST00000417084	0	0	0.001	0.001	0	1	1	notest	AL596218.1	-	-	-	-	-	-	-	-
ENST00000417086	4.842	12.47	0.226	0.482	1.09271037381477	0.353874593405974	1	no	HAGLR	-	-	-	-	-	-	-	-
ENST00000417096	1.418	0.394	0.138	0.026	-2.40808473863708	0.384272418107294	1	no	AC007879.3	-	-	-	-	-	-	-	-
ENST00000417110	2	2.8	0.04	0.036	-0.15200309344505	0.923967845324081	1	no	AC135050.1	-	-	-	-	-	-	-	-
ENST00000417112	5.4	18.6	0.296	0.888	1.58496250072116	0.17497847707142	1	no	LINP1	-	-	-	-	-	-	-	-
ENST00000417123	0	0	0.001	0.001	0	1	1	notest	AL031594.1	-	-	-	-	-	-	-	-
ENST00000417135	0	0.2	0.001	0.012	3.58496250072116	1	1	no	LINC02247	-	-	-	-	-	-	-	-
ENST00000417149	0	0	0.001	0.001	0	1	1	notest	AL451164.1	-	-	-	-	-	-	-	-
ENST00000417161	0	0	0.001	0.001	0	1	1	notest	AL592402.1	-	-	-	-	-	-	-	-
ENST00000417193	0	0	0.001	0.001	0	1	1	notest	LINC00671	-	-	-	-	-	-	-	-
ENST00000417213	0	0	0.001	0.001	0	1	1	notest	AC009229.2	-	-	-	-	-	-	-	-
ENST00000417218	11.612	9	0.176	0.1	-0.815575428862573	0.726652449115379	1	no	AC244021.1	-	-	-	-	-	-	-	-
ENST00000417221	1.032	0.094	0.108	0.008	-3.75488750216347	0.329182154895658	1	no	AC068831.1	-	-	-	-	-	-	-	-
ENST00000417232	0	0	0.001	0.001	0	1	1	notest	CCDC144NL-AS1	-	-	-	-	-	-	-	-
ENST00000417241	0	0	0.001	0.001	0	1	1	notest	SPATA42	-	-	-	-	-	-	-	-
ENST00000417244	0	0	0.001	0.001	0	1	1	notest	AFDN-AS1	-	-	-	-	-	-	-	-
ENST00000417262	7.804	13.292	0.674	0.696	0.0463387146668697	0.703780945796361	1	no	PCAT6	-	-	-	-	-	-	-	-
ENST00000417267	0	0	0.001	0.001	0	1	1	notest	AC114730.2	-	-	-	-	-	-	-	-
ENST00000417273	0	0	0.001	0.001	0	1	1	notest	AL136320.1	-	-	-	-	-	-	-	-
ENST00000417284	0	0	0.001	0.001	0	1	1	notest	RGPD4-AS1	-	-	-	-	-	-	-	-
ENST00000417298	0	0	0.001	0.001	0	1	1	notest	AC100848.1	-	-	-	-	-	-	-	-
ENST00000417299	1.6	1.8	0.196	0.162	-0.274859841230583	1	1	no	LINC01752	-	-	-	-	-	-	-	-
ENST00000417305	0	0	0.001	0.001	0	1	1	notest	ZFY-AS1	-	-	-	-	-	-	-	-
ENST00000417313	0	0	0.001	0.001	0	1	1	notest	OSBPL10-AS1	-	-	-	-	-	-	-	-
ENST00000417315	0	0	0.001	0.001	0	1	1	notest	AL589740.1	-	-	-	-	-	-	-	-
ENST00000417324	0	0	0.001	0.001	0	1	1	notest	FAM138A	-	-	-	-	-	-	-	-
ENST00000417333	0	0	0.001	0.001	0	1	1	notest	AC022784.1	-	-	-	-	-	-	-	-
ENST00000417334	0	0	0.001	0.001	0	1	1	notest	TTTY3	-	-	-	-	-	-	-	-
ENST00000417335	0	0	0.001	0.001	0	1	1	notest	AF064858.1	-	-	-	-	-	-	-	-
ENST00000417346	4.4	5	0.142	0.134	-0.0836579290469093	1	1	no	AL109955.1	-	-	-	-	-	-	-	-
ENST00000417354	245.6	288	3.202	2.588	-0.307135690523749	0.886337237107261	1	no	DNM3OS	-	-	-	-	-	-	-	-
ENST00000417355	0	0	0.001	0.001	0	1	1	notest	AC114803.1	-	-	-	-	-	-	-	-
ENST00000417359	4.766	1.53	0.498	0.116	-2.10202093694051	0.2081754228851	1	no	GATA3-AS1	-	-	-	-	-	-	-	-
ENST00000417383	0	0	0.001	0.001	0	1	1	notest	AC109779.1	-	-	-	-	-	-	-	-
ENST00000417384	0	0	0.001	0.001	0	1	1	notest	AC108681.1	-	-	-	-	-	-	-	-
ENST00000417385	0	0	0.001	0.001	0	1	1	notest	LINC01677	-	-	-	-	-	-	-	-
ENST00000417390	0	0	0.001	0.001	0	1	1	notest	AL590006.1	-	-	-	-	-	-	-	-
ENST00000417401	0	0	0.001	0.001	0	1	1	notest	AL109613.1	-	-	-	-	-	-	-	-
ENST00000417409	0	0	0.001	0.001	0	1	1	notest	AL391645.1	-	-	-	-	-	-	-	-
ENST00000417420	0	0	0.001	0.001	0	1	1	notest	AL161740.1	-	-	-	-	-	-	-	-
ENST00000417422	0	0	0.001	0.001	0	1	1	notest	LINC02471	-	-	-	-	-	-	-	-
ENST00000417426	0	0	0.001	0.001	0	1	1	notest	AL589987.2	-	-	-	-	-	-	-	-
ENST00000417447	0	0	0.001	0.001	0	1	1	notest	AL391839.1	-	-	-	-	-	-	-	-
ENST00000417460	2.4	1.4	0.192	0.088	-1.12553088208386	0.521159119454475	1	no	AC003986.3	-	-	-	-	-	-	-	-
ENST00000417463	5.6	9.2	0.494	0.414	-0.254880274085353	0.695687373370417	1	no	AP000550.2	-	-	-	-	-	-	-	-
ENST00000417465	0	0	0.001	0.001	0	1	1	notest	AL160163.1	-	-	-	-	-	-	-	-
ENST00000417473	0	0	0.001	0.001	0	1	1	notest	LINC00570	-	-	-	-	-	-	-	-
ENST00000417474	0	0	0.001	0.001	0	1	1	notest	AC097467.3	-	-	-	-	-	-	-	-
ENST00000417476	0	0	0.001	0.001	0	1	1	notest	AC009158.1	-	-	-	-	-	-	-	-
ENST00000417479	1.2	0.4	0.102	0.028	-1.86507041991389	0.703254087974834	1	no	AL139393.1	-	-	-	-	-	-	-	-
ENST00000417481	0	0	0.001	0.001	0	1	1	notest	AC012513.1	-	-	-	-	-	-	-	-
ENST00000417482	0	0	0.001	0.001	0	1	1	notest	GRM7-AS3	-	-	-	-	-	-	-	-
ENST00000417483	2	0.6	0.072	0.018	-2	0.384653268290927	1	no	AL078590.2	-	-	-	-	-	-	-	-
ENST00000417485	0	0	0.001	0.001	0	1	1	notest	AC012668.3	-	-	-	-	-	-	-	-
ENST00000417502	0	0	0.001	0.001	0	1	1	notest	STXBP5-AS1	-	-	-	-	-	-	-	-
ENST00000417506	0	0	0.001	0.001	0	1	1	notest	AC004941.1	-	-	-	-	-	-	-	-
ENST00000417516	0	0	0.001	0.001	0	1	1	notest	TH2LCRR	-	-	-	-	-	-	-	-
ENST00000417539	1	1.4	0.07	0.08	0.192645077942396	0.889072338427636	1	no	AC078883.3	-	-	-	-	-	-	-	-
ENST00000417542	0	0	0.001	0.001	0	1	1	notest	AL355339.1	-	-	-	-	-	-	-	-
ENST00000417557	0	0	0.001	0.001	0	1	1	notest	AC092535.1	-	-	-	-	-	-	-	-
ENST00000417559	3.2	0.8	0.276	0.052	-2.40808473863708	0.109551526330144	0.892478819953683	no	AC021028.1	-	-	-	-	-	-	-	-
ENST00000417565	0.2	0	0.018	0.001	-4.16992500144231	1	1	no	LINC01725	-	-	-	-	-	-	-	-
ENST00000417576	0	0	0.001	0.001	0	1	1	notest	RORB-AS1	-	-	-	-	-	-	-	-
ENST00000417577	0	0	0.001	0.001	0	1	1	notest	AL161909.2	-	-	-	-	-	-	-	-
ENST00000417589	0	0	0.001	0.001	0	1	1	notest	GPC5-AS2	-	-	-	-	-	-	-	-
ENST00000417591	0.2	0	0.01	0.001	-3.32192809488736	0.999999999999999	1	no	AL355802.1	-	-	-	-	-	-	-	-
ENST00000417605	0	0	0.001	0.001	0	1	1	notest	AL121990.1	-	-	-	-	-	-	-	-
ENST00000417609	0	0	0.001	0.001	0	1	1	notest	AC011752.1	-	-	-	-	-	-	-	-
ENST00000417612	0	0	0.001	0.001	0	1	1	notest	CHL1-AS1	-	-	-	-	-	-	-	-
ENST00000417624	0	0	0.001	0.001	0	1	1	notest	MTUS2-AS2	-	-	-	-	-	-	-	-
ENST00000417630	0	0	0.001	0.001	0	1	1	notest	AL031663.2	-	-	-	-	-	-	-	-
ENST00000417638	0	0.2	0.001	0.01	3.32192809488736	1	1	no	LURAP1L-AS1	-	-	-	-	-	-	-	-
ENST00000417643	0	0	0.001	0.001	0	1	1	notest	AL138828.1	-	-	-	-	-	-	-	-
ENST00000417644	0	0	0.001	0.001	0	1	1	notest	AL158837.1	-	-	-	-	-	-	-	-
ENST00000417650	0.8	0	0.078	0.001	-6.28540221886225	0.330920249591777	1	no	AL355304.1	-	-	-	-	-	-	-	-
ENST00000417651	0.2	0	0.006	0.001	-2.58496250072116	0.999999999999999	1	no	LINC01756	-	-	-	-	-	-	-	-
ENST00000417654	0	0	0.001	0.001	0	1	1	notest	AL160162.1	-	-	-	-	-	-	-	-
ENST00000417667	0	0	0.001	0.001	0	1	1	notest	P4HA2-AS1	-	-	-	-	-	-	-	-
ENST00000417672	0	0	0.001	0.001	0	1	1	notest	AL354733.1	-	-	-	-	-	-	-	-
ENST00000417692	10.516	7.6	0.86	0.456	-0.915302835424718	0.444607789093175	1	no	AC079807.2	-	-	-	-	-	-	-	-
ENST00000417695	0	2.2	0.001	0.046	5.52356195605701	0.0863465294874928	0.833886583471147	no	AC007365.3	-	-	-	-	-	-	-	-
ENST00000417704	3.258	3.386	0.224	0.198	-0.177998301977995	1	1	no	LINC00969	-	-	-	-	-	-	-	-
ENST00000417705	0	0	0.001	0.001	0	1	1	notest	AL645608.1	-	-	-	-	-	-	-	-
ENST00000417715	0	0	0.001	0.001	0	1	1	notest	LINC01853	-	-	-	-	-	-	-	-
ENST00000417720	0	0	0.001	0.001	0	1	1	notest	EHHADH-AS1	-	-	-	-	-	-	-	-
ENST00000417721	9.93	18.844	0.59	0.892	0.596328755671101	0.437424686156618	1	no	ZFAS1	-	-	-	-	-	-	-	-
ENST00000417751	0	0.6	0.001	0.044	5.4594316186373	0.717457387566767	1	no	LINC00276	-	-	-	-	-	-	-	-
ENST00000417765	2.2	0.6	0.218	0.038	-2.52025681133334	0.406936668412366	1	no	AL645465.1	-	-	-	-	-	-	-	-
ENST00000417773	0	0	0.001	0.001	0	1	1	notest	LINC00222	-	-	-	-	-	-	-	-
ENST00000417781	0.2	0	0.026	0.001	-4.70043971814109	1	1	no	CSE1L-AS1	-	-	-	-	-	-	-	-
ENST00000417782	0.2	0.4	0.014	0.026	0.893084796083488	0.999999999999999	1	no	AL049748.1	-	-	-	-	-	-	-	-
ENST00000417792	1.6	0.2	0.216	0.016	-3.75488750216347	0.437003664204003	1	no	Z82185.1	-	-	-	-	-	-	-	-
ENST00000417794	0	0	0.001	0.001	0	1	1	notest	AC105275.1	-	-	-	-	-	-	-	-
ENST00000417798	0	0	0.001	0.001	0	1	1	notest	AL157938.2	-	-	-	-	-	-	-	-
ENST00000417800	0	0	0.001	0.001	0	1	1	notest	LINC02528	-	-	-	-	-	-	-	-
ENST00000417801	0	0	0.001	0.001	0	1	1	notest	LINC01507	-	-	-	-	-	-	-	-
ENST00000417805	2	0.4	0.08	0.012	-2.73696559416621	0.236321012564854	1	no	AL160408.1	-	-	-	-	-	-	-	-
ENST00000417820	5.4	10.8	0.322	0.41	0.348563221390829	0.392452768092388	1	no	LINC01424	-	-	-	-	-	-	-	-
ENST00000417835	19.544	4.918	0.628	0.132	-2.25022662953317	0.221083726536315	1	no	FGD5-AS1	-	-	-	-	-	-	-	-
ENST00000417838	0	0	0.001	0.001	0	1	1	notest	AL359382.1	-	-	-	-	-	-	-	-
ENST00000417843	0.6	0	0.01	0.001	-3.32192809488736	0.573155497707726	1	no	CR786580.1	-	-	-	-	-	-	-	-
ENST00000417844	0	0	0.001	0.001	0	1	1	notest	DPP10-AS3	-	-	-	-	-	-	-	-
ENST00000417845	1.598	0.486	0.192	0.044	-2.12553088208386	0.249853122478486	1	no	NEBL-AS1	-	-	-	-	-	-	-	-
ENST00000417850	0	0	0.001	0.001	0	1	1	notest	CR769775.2	-	-	-	-	-	-	-	-
ENST00000417860	8.95	14.322	1.194	1.328	0.15345231008212	0.465093837629392	1	no	NUTM2A-AS1	-	-	-	-	-	-	-	-
ENST00000417869	7.754	5.264	0.934	0.43	-1.1190858901202	0.378052121295782	1	no	AL365277.1	-	-	-	-	-	-	-	-
ENST00000417875	0	0	0.001	0.001	0	1	1	notest	SLC8A1-AS1	-	-	-	-	-	-	-	-
ENST00000417883	0	0	0.001	0.001	0	1	1	notest	LINC00705	-	-	-	-	-	-	-	-
ENST00000417884	0.4	3.304	0.02	0.122	2.60880924267552	0.256161099331233	1	no	Z98257.1	-	-	-	-	-	-	-	-
ENST00000417887	1.354	0.2	0.128	0.014	-3.1926450779424	0.26694829520426	1	no	PGM5-AS1	-	-	-	-	-	-	-	-
ENST00000417897	0.2	1.4	0.03	0.182	2.60090404459018	0.316700346409492	1	no	AC016876.1	-	-	-	-	-	-	-	-
ENST00000417910	0	0	0.001	0.001	0	1	1	notest	AC007359.1	-	-	-	-	-	-	-	-
ENST00000417917	0.6	0	0.046	0.001	-5.52356195605701	0.572961077930326	1	no	LINC01770	-	-	-	-	-	-	-	-
ENST00000417922	0	1.2	0.001	0.092	6.52356195605701	0.3490727190865	1	no	LINC00607	-	-	-	-	-	-	-	-
ENST00000417927	1.4	4.4	0.02	0.052	1.37851162325373	0.253675700372146	1	no	IL21-AS1	-	-	-	-	-	-	-	-
ENST00000417930	0.4	0.6	0.08	0.11	0.459431618637297	0.999999999999999	1	no	LINC01871	-	-	-	-	-	-	-	-
ENST00000417931	0.2	0.2	0.022	0.012	-0.874469117916141	1	1	no	LINC00845	-	-	-	-	-	-	-	-
ENST00000417932	0	0	0.001	0.001	0	1	1	notest	AL591468.1	-	-	-	-	-	-	-	-
ENST00000417942	0	0	0.001	0.001	0	1	1	notest	XIST	-	-	-	-	-	-	-	-
ENST00000417947	0.2	0	0.004	0.001	-2	1	1	no	AC104667.1	-	-	-	-	-	-	-	-
ENST00000417957	0	0	0.001	0.001	0	1	1	notest	AL121885.1	-	-	-	-	-	-	-	-
ENST00000417968	0	0	0.001	0.001	0	1	1	notest	AC022395.1	-	-	-	-	-	-	-	-
ENST00000417970	0.2	0	0.016	0.001	-4	0.999999999999999	1	no	COL4A2-AS1	-	-	-	-	-	-	-	-
ENST00000417975	25	5.4	0.438	0.07	-2.64550404265621	0.000884445759395859	0.105408356752948	no	LINC01725	-	-	-	-	-	-	-	-
ENST00000417983	0	0.6	0.001	0.028	4.8073549220576	0.586367797208497	1	no	LINC00475	-	-	-	-	-	-	-	-
ENST00000417987	0	0	0.001	0.001	0	1	1	notest	AL138962.1	-	-	-	-	-	-	-	-
ENST00000417989	0	0	0.001	0.001	0	1	1	notest	LINC01065	-	-	-	-	-	-	-	-
ENST00000418001	4.4	0.6	0.304	0.034	-3.16046467219325	0.0444182096369099	0.676385210714122	no	AC104135.1	-	-	-	-	-	-	-	-
ENST00000418006	8.2	8.8	0.206	0.154	-0.419713986488317	0.999999999999999	1	no	LINC00940	-	-	-	-	-	-	-	-
ENST00000418015	5.354	1.054	0.178	0.028	-2.66837850890879	0.0606281174019042	0.754336358635783	no	AL359915.2	-	-	-	-	-	-	-	-
ENST00000418025	15.8	0.4	1.512	0.028	-5.75488750216347	0.000404672225519151	0.0659773392099666	no	AC097713.1	-	-	-	-	-	-	-	-
ENST00000418029	0	0	0.001	0.001	0	1	1	notest	AP001469.1	-	-	-	-	-	-	-	-
ENST00000418031	0.4	0.4	0.032	0.026	-0.299560281858908	1	1	no	AC005009.2	-	-	-	-	-	-	-	-
ENST00000418041	0	0	0.001	0.001	0	1	1	notest	LINC01781	-	-	-	-	-	-	-	-
ENST00000418049	0	0	0.001	0.001	0	1	1	notest	AC233728.1	-	-	-	-	-	-	-	-
ENST00000418062	0.958	1.2	0.104	0.094	-0.145850866463455	1	1	no	TTN-AS1	-	-	-	-	-	-	-	-
ENST00000418078	0	0	0.001	0.001	0	1	1	notest	AL583808.2	-	-	-	-	-	-	-	-
ENST00000418080	0	0	0.001	0.001	0	1	1	notest	AC104389.1	-	-	-	-	-	-	-	-
ENST00000418091	0	0	0.001	0.001	0	1	1	notest	AL162400.1	-	-	-	-	-	-	-	-
ENST00000418106	0	0	0.001	0.001	0	1	1	notest	AC007405.2	-	-	-	-	-	-	-	-
ENST00000418134	0	0	0.001	0.001	0	1	1	notest	LINC02532	-	-	-	-	-	-	-	-
ENST00000418149	0	0.2	0.001	0.022	4.4594316186373	0.999999999999999	1	no	KDM4A-AS1	-	-	-	-	-	-	-	-
ENST00000418161	0.2	0	0.006	0.001	-2.58496250072116	1	1	no	CCDC13-AS1	-	-	-	-	-	-	-	-
ENST00000418165	0.4	1.2	0.032	0.08	1.32192809488736	0.631019689448532	1	no	LINC01376	-	-	-	-	-	-	-	-
ENST00000418204	0	0	0.001	0.001	0	1	1	notest	LINC01291	-	-	-	-	-	-	-	-
ENST00000418215	0	0	0.001	0.001	0	1	1	notest	AC000123.1	-	-	-	-	-	-	-	-
ENST00000418237	0	0	0.001	0.001	0	1	1	notest	AL137058.1	-	-	-	-	-	-	-	-
ENST00000418238	0	0	0.001	0.001	0	1	1	notest	AL137856.1	-	-	-	-	-	-	-	-
ENST00000418242	0.8	0.2	0.044	0.01	-2.13750352374993	0.607276409459712	1	no	AC097059.1	-	-	-	-	-	-	-	-
ENST00000418244	0.294	3.77	0.024	0.17	2.82442843541655	0.0471386325689729	0.684960539513868	no	FOXD3-AS1	-	-	-	-	-	-	-	-
ENST00000418245	0	0	0.001	0.001	0	1	1	notest	LINC00303	-	-	-	-	-	-	-	-
ENST00000418250	0	0	0.001	0.001	0	1	1	notest	ASTN2-AS1	-	-	-	-	-	-	-	-
ENST00000418255	0	0.4	0.001	0.018	4.16992500144231	0.545880871227195	1	no	AL033527.2	-	-	-	-	-	-	-	-
ENST00000418270	0.6	1	0.096	0.106	0.142957953842043	0.882944385434866	1	no	AL390294.1	-	-	-	-	-	-	-	-
ENST00000418271	1	1.2	0.092	0.084	-0.131244533278253	1	1	no	LINC01638	-	-	-	-	-	-	-	-
ENST00000418282	0.2	0.4	0.004	0.006	0.584962500721156	1	1	no	BPESC1	-	-	-	-	-	-	-	-
ENST00000418292	0.6	0	0.138	0.001	-7.10852445677817	0.422661645794039	1	no	Z93930.2	-	-	-	-	-	-	-	-
ENST00000418295	0	0	0.001	0.001	0	1	1	notest	LINC00701	-	-	-	-	-	-	-	-
ENST00000418297	0	0	0.001	0.001	0	1	1	notest	AC006455.4	-	-	-	-	-	-	-	-
ENST00000418309	0.2	6.364	0.016	0.362	4.49984588708321	0.00601712944570773	0.292122771176201	no	LINC01006	-	-	-	-	-	-	-	-
ENST00000418326	0	0	0.001	0.001	0	1	1	notest	C7orf69	-	-	-	-	-	-	-	-
ENST00000418330	0	0	0.001	0.001	0	1	1	notest	SPATA3-AS1	-	-	-	-	-	-	-	-
ENST00000418335	0	0.4	0.001	0.024	4.58496250072116	0.71206050166203	1	no	AC008063.1	-	-	-	-	-	-	-	-
ENST00000418343	0	0	0.001	0.001	0	1	1	notest	AL592486.1	-	-	-	-	-	-	-	-
ENST00000418344	0	0.2	0.001	0.004	2	1	1	no	LINC01776	-	-	-	-	-	-	-	-
ENST00000418348	8.4	2.4	0.842	0.144	-2.54775142162408	0.103510821886469	0.879946551970154	no	AL117350.1	-	-	-	-	-	-	-	-
ENST00000418353	0	0.2	0.001	0.02	4.32192809488736	0.999999999999999	1	no	AC080129.2	-	-	-	-	-	-	-	-
ENST00000418358	3.6	3.4	0.238	0.138	-0.786293306529774	0.872864924683373	1	no	AC011747.2	-	-	-	-	-	-	-	-
ENST00000418369	0	0	0.001	0.001	0	1	1	notest	AL121823.1	-	-	-	-	-	-	-	-
ENST00000418372	2	1	0.206	0.09	-1.19464743085354	0.647822815283561	1	no	LINC00702	-	-	-	-	-	-	-	-
ENST00000418379	0	0	0.001	0.001	0	1	1	notest	AL391704.2	-	-	-	-	-	-	-	-
ENST00000418387	0	0	0.001	0.001	0	1	1	notest	AC010983.1	-	-	-	-	-	-	-	-
ENST00000418393	0.2	3	0.01	0.162	4.01792190799726	0.143823067324568	0.953977869852653	no	AC004231.1	-	-	-	-	-	-	-	-
ENST00000418395	0	0	0.001	0.001	0	1	1	notest	AC079760.2	-	-	-	-	-	-	-	-
ENST00000418399	0.8	0.2	0.052	0.012	-2.11547721741994	0.702776918491927	1	no	AL034345.2	-	-	-	-	-	-	-	-
ENST00000418402	0	0	0.001	0.001	0	1	1	notest	AC104462.2	-	-	-	-	-	-	-	-
ENST00000418403	0	0	0.001	0.001	0	1	1	notest	AL365226.2	-	-	-	-	-	-	-	-
ENST00000418409	0	0	0.001	0.001	0	1	1	notest	AC006333.1	-	-	-	-	-	-	-	-
ENST00000418415	0	0	0.001	0.001	0	1	1	notest	LINC01820	-	-	-	-	-	-	-	-
ENST00000418416	0	0	0.001	0.001	0	1	1	notest	AC079163.1	-	-	-	-	-	-	-	-
ENST00000418420	1.2	0.4	0.02	0.004	-2.32192809488736	0.55278456909854	1	no	LINC00276	-	-	-	-	-	-	-	-
ENST00000418426	0	0	0.001	0.001	0	1	1	notest	AL645634.1	-	-	-	-	-	-	-	-
ENST00000418430	56.2	36.8	1.376	0.634	-1.11792572456269	0.183805429441463	1	no	AC105760.2	-	-	-	-	-	-	-	-
ENST00000418451	0	0	0.001	0.001	0	1	1	notest	AC010967.2	-	-	-	-	-	-	-	-
ENST00000418467	0	0	0.001	0.001	0	1	1	notest	AL445259.1	-	-	-	-	-	-	-	-
ENST00000418471	0.8	0.6	0.034	0.024	-0.502500340529183	0.804126563382273	1	no	AL009181.1	-	-	-	-	-	-	-	-
ENST00000418474	62.2	55.6	2.212	1.468	-0.591499417391494	0.555273439638306	1	no	AC009506.1	-	-	-	-	-	-	-	-
ENST00000418478	0	0	0.001	0.001	0	1	1	notest	AL353743.2	-	-	-	-	-	-	-	-
ENST00000418481	0	0	0.001	0.001	0	1	1	notest	AC011897.1	-	-	-	-	-	-	-	-
ENST00000418515	0	0	0.001	0.001	0	1	1	notest	KCNMA1-AS3	-	-	-	-	-	-	-	-
ENST00000418516	0	0	0.001	0.001	0	1	1	notest	LINC00313	-	-	-	-	-	-	-	-
ENST00000418518	0.6	0	0.064	0.001	-6	0.572996628423184	1	no	LINCMD1	-	-	-	-	-	-	-	-
ENST00000418523	0	0	0.001	0.001	0	1	1	notest	AC099552.2	-	-	-	-	-	-	-	-
ENST00000418524	0	0	0.001	0.001	0	1	1	notest	AL441943.3	-	-	-	-	-	-	-	-
ENST00000418525	0.8	0.4	0.07	0.028	-1.32192809488736	0.737827649737015	1	no	AL450998.2	-	-	-	-	-	-	-	-
ENST00000418546	1.462	0.206	0.14	0.016	-3.12928301694497	0.260627765971503	1	no	AC016831.1	-	-	-	-	-	-	-	-
ENST00000418554	0	0	0.001	0.001	0	1	1	notest	AC022173.1	-	-	-	-	-	-	-	-
ENST00000418557	1.198	3.46	0.06	0.172	1.51937415909358	0.423362007269505	1	no	AL391832.2	-	-	-	-	-	-	-	-
ENST00000418566	0	0	0.001	0.001	0	1	1	notest	AC246787.2	-	-	-	-	-	-	-	-
ENST00000418567	0	0.496	0.001	0.026	4.70043971814109	0.617392639294703	1	no	LINC02542	-	-	-	-	-	-	-	-
ENST00000418574	3.2	4.6	0.076	0.094	0.306661338234052	0.791648324595446	1	no	AC007529.1	-	-	-	-	-	-	-	-
ENST00000418579	0	0	0.001	0.001	0	1	1	notest	AL355990.1	-	-	-	-	-	-	-	-
ENST00000418585	0	0	0.001	0.001	0	1	1	notest	AC109779.1	-	-	-	-	-	-	-	-
ENST00000418591	0	0	0.001	0.001	0	1	1	notest	AC007557.3	-	-	-	-	-	-	-	-
ENST00000418602	5.8	2.2	0.224	0.052	-2.10691520391651	0.206424223370127	1	no	AL121987.2	-	-	-	-	-	-	-	-
ENST00000418612	0	0	0.001	0.001	0	1	1	notest	LINC01219	-	-	-	-	-	-	-	-
ENST00000418615	0.4	0	0.044	0.001	-5.4594316186373	0.706248244531771	1	no	ACOXL-AS1	-	-	-	-	-	-	-	-
ENST00000418620	0	0	0.001	0.001	0	1	1	notest	AC106900.1	-	-	-	-	-	-	-	-
ENST00000418621	0	0	0.001	0.001	0	1	1	notest	AC016716.2	-	-	-	-	-	-	-	-
ENST00000418652	0	0	0.001	0.001	0	1	1	notest	AL590727.1	-	-	-	-	-	-	-	-
ENST00000418656	0	0	0.001	0.001	0	1	1	notest	AL807761.4	-	-	-	-	-	-	-	-
ENST00000418660	0	0	0.001	0.001	0	1	1	notest	LINC00404	-	-	-	-	-	-	-	-
ENST00000418662	3.4	0.4	0.282	0.026	-3.4391116342577	0.0590816252700842	0.746187850745108	no	NFIA-AS2	-	-	-	-	-	-	-	-
ENST00000418665	0	0	0.001	0.001	0	1	1	notest	PACRG-AS2	-	-	-	-	-	-	-	-
ENST00000418679	0	0	0.001	0.001	0	1	1	notest	AC073521.1	-	-	-	-	-	-	-	-
ENST00000418690	0	0	0.001	0.001	0	1	1	notest	AL135937.1	-	-	-	-	-	-	-	-
ENST00000418699	0	0	0.001	0.001	0	1	1	notest	NHEG1	-	-	-	-	-	-	-	-
ENST00000418728	0	0	0.001	0.001	0	1	1	notest	OSBPL10-AS1	-	-	-	-	-	-	-	-
ENST00000418739	0.6	0	0.04	0.001	-5.32192809488736	0.404853746541995	1	no	AL049712.1	-	-	-	-	-	-	-	-
ENST00000418743	0	0.2	0.001	0.01	3.32192809488736	1	1	no	LINC01141	-	-	-	-	-	-	-	-
ENST00000418746	0	0	0.001	0.001	0	1	1	notest	LINC00211	-	-	-	-	-	-	-	-
ENST00000418747	133.2	148	1.108	0.958	-0.209860320313008	0.974336071961355	1	no	SLC25A25-AS1	-	-	-	-	-	-	-	-
ENST00000418764	0	0	0.001	0.001	0	1	1	notest	AC004543.1	-	-	-	-	-	-	-	-
ENST00000418770	0.952	1	0.15	0.118	-0.34617564113404	0.859761507503012	1	no	AC009961.1	-	-	-	-	-	-	-	-
ENST00000418775	0.8	0	0.07	0.001	-6.12928301694497	0.284942963803931	1	no	AL158055.1	-	-	-	-	-	-	-	-
ENST00000418803	0.2	0	0.016	0.001	-4	1	1	no	AL021707.3	-	-	-	-	-	-	-	-
ENST00000418813	49.762	19.418	5.234	1.396	-1.90661498283838	0.0628345239664426	0.762149385386203	no	MIR99AHG	-	-	-	-	-	-	-	-
ENST00000418818	0	0	0.001	0.001	0	1	1	notest	AC010997.3	-	-	-	-	-	-	-	-
ENST00000418821	0	0	0.001	0.001	0	1	1	notest	LINC02087	-	-	-	-	-	-	-	-
ENST00000418834	0.2	0	0.016	0.001	-4	1	1	no	AL138737.1	-	-	-	-	-	-	-	-
ENST00000418835	0	0	0.001	0.001	0	1	1	notest	AC092687.1	-	-	-	-	-	-	-	-
ENST00000418836	0	0	0.001	0.001	0	1	1	notest	LINC01913	-	-	-	-	-	-	-	-
ENST00000418837	0.732	2.55	0.052	0.108	1.05444778402238	0.283068838240977	1	no	AL078590.3	-	-	-	-	-	-	-	-
ENST00000418839	9.4	9	0.16	0.118	-0.439285045525521	0.853221541178523	1	no	LINC02068	-	-	-	-	-	-	-	-
ENST00000418850	0.2	0	0.012	0.001	-3.58496250072116	1	1	no	AC009226.1	-	-	-	-	-	-	-	-
ENST00000418854	0.2	0	0.028	0.001	-4.8073549220576	0.999999999999999	1	no	SLC8A1-AS1	-	-	-	-	-	-	-	-
ENST00000418855	63.462	44.864	6.046	3.178	-0.927861854279188	0.219375697457258	1	no	FTX	-	-	-	-	-	-	-	-
ENST00000418874	0	0	0.001	0.001	0	1	1	notest	AP006748.1	-	-	-	-	-	-	-	-
ENST00000418875	0	0	0.001	0.001	0	1	1	notest	AL590730.1	-	-	-	-	-	-	-	-
ENST00000418907	0	0	0.001	0.001	0	1	1	notest	AC073333.1	-	-	-	-	-	-	-	-
ENST00000418918	0	0	0.001	0.001	0	1	1	notest	MIAT	-	-	-	-	-	-	-	-
ENST00000418925	0	0	0.001	0.001	0	1	1	notest	AL157714.2	-	-	-	-	-	-	-	-
ENST00000418927	0	0.2	0.001	0.014	3.8073549220576	1	1	no	LINC02331	-	-	-	-	-	-	-	-
ENST00000418941	0.4	0	0.04	0.001	-5.32192809488736	0.732247196674667	1	no	AC073957.1	-	-	-	-	-	-	-	-
ENST00000418942	0.2	0.2	0.014	0.012	-0.222392421336448	1	1	no	AP000233.2	-	-	-	-	-	-	-	-
ENST00000418943	0.2	0	0.014	0.001	-3.8073549220576	1	1	no	AL445989.1	-	-	-	-	-	-	-	-
ENST00000418945	101.6	92.8	3.372	2.32	-0.539479730927148	0.639183488770932	1	no	AL513550.1	-	-	-	-	-	-	-	-
ENST00000418953	0	0	0.001	0.001	0	1	1	notest	AL450469.1	-	-	-	-	-	-	-	-
ENST00000418954	3.104	3.358	0.228	0.194	-0.232977171977614	1	1	no	LINC02246	-	-	-	-	-	-	-	-
ENST00000418957	0	0	0.001	0.001	0	1	1	notest	ID2-AS1	-	-	-	-	-	-	-	-
ENST00000418963	0	0	0.001	0.001	0	1	1	notest	AC093690.1	-	-	-	-	-	-	-	-
ENST00000418966	0.4	0.2	0.032	0.01	-1.67807190511264	1	1	no	ZNF32-AS2	-	-	-	-	-	-	-	-
ENST00000418968	2.6	0.2	0.032	0.002	-4	0.123263162785777	0.924952627383527	no	AC007750.1	-	-	-	-	-	-	-	-
ENST00000418972	0	0	0.001	0.001	0	1	1	notest	AC018814.1	-	-	-	-	-	-	-	-
ENST00000418985	0	0	0.001	0.001	0	1	1	notest	EFCAB14-AS1	-	-	-	-	-	-	-	-
ENST00000418990	0	0	0.001	0.001	0	1	1	notest	DCTN1-AS1	-	-	-	-	-	-	-	-
ENST00000418995	0	0	0.001	0.001	0	1	1	notest	AC109309.1	-	-	-	-	-	-	-	-
ENST00000419003	0.4	0	0.038	0.001	-5.24792751344359	0.573011925994099	1	no	LINC01433	-	-	-	-	-	-	-	-
ENST00000419013	0	0	0.001	0.001	0	1	1	notest	AC096570.1	-	-	-	-	-	-	-	-
ENST00000419028	5.2	6	0.62	0.398	-0.639499784730589	0.966400936026903	1	no	AC141930.2	-	-	-	-	-	-	-	-
ENST00000419029	0	0	0.001	0.001	0	1	1	notest	AC133106.1	-	-	-	-	-	-	-	-
ENST00000419034	0	0	0.001	0.001	0	1	1	notest	AL031848.1	-	-	-	-	-	-	-	-
ENST00000419035	3.4	2.8	0.098	0.06	-0.70781924850669	0.727142612017673	1	no	AC106869.1	-	-	-	-	-	-	-	-
ENST00000419061	0.2	0.6	0.042	0.074	0.817135942850189	1	1	no	AL356124.1	-	-	-	-	-	-	-	-
ENST00000419064	0	0.6	0.001	0.066	6.04439411935845	0.434601107425301	1	no	AL356417.2	-	-	-	-	-	-	-	-
ENST00000419069	0	0	0.001	0.001	0	1	1	notest	LINC00317	-	-	-	-	-	-	-	-
ENST00000419080	1.2	1.8	0.048	0.038	-0.337034987277571	0.929270382407924	1	no	MRPL23-AS1	-	-	-	-	-	-	-	-
ENST00000419083	0	0.4	0.001	0.02	4.32192809488736	0.563136373491792	1	no	MYCNOS	-	-	-	-	-	-	-	-
ENST00000419100	0	0	0.001	0.001	0	1	1	notest	AC090696.1	-	-	-	-	-	-	-	-
ENST00000419101	0	0	0.001	0.001	0	1	1	notest	LINC00608	-	-	-	-	-	-	-	-
ENST00000419103	0.2	0.8	0.014	0.048	1.77760757866355	0.518499304916359	1	no	AC007285.1	-	-	-	-	-	-	-	-
ENST00000419128	0	0.2	0.001	0.012	3.58496250072116	1	1	no	Z82188.2	-	-	-	-	-	-	-	-
ENST00000419129	0	0	0.001	0.001	0	1	1	notest	AC093911.1	-	-	-	-	-	-	-	-
ENST00000419134	0.4	0.8	0.054	0.096	0.830074998557688	0.802374366795672	1	no	AL078581.1	-	-	-	-	-	-	-	-
ENST00000419151	0	0	0.001	0.001	0	1	1	notest	LINC02090	-	-	-	-	-	-	-	-
ENST00000419158	0	0	0.001	0.001	0	1	1	notest	AC007359.1	-	-	-	-	-	-	-	-
ENST00000419168	0	0	0.001	0.001	0	1	1	notest	AL359547.1	-	-	-	-	-	-	-	-
ENST00000419182	0	0	0.001	0.001	0	1	1	notest	PACRG-AS3	-	-	-	-	-	-	-	-
ENST00000419183	4	2	0.444	0.14	-1.66513284940514	0.594146386276381	1	no	AC105935.1	-	-	-	-	-	-	-	-
ENST00000419190	13.4	36.786	0.986	1.886	0.935670124297185	0.0769867434390367	0.804695036887986	no	ELF3-AS1	-	-	-	-	-	-	-	-
ENST00000419196	0	0	0.001	0.001	0	1	1	notest	AL162582.1	-	-	-	-	-	-	-	-
ENST00000419199	0.6	0.8	0.034	0.04	0.234465253637023	1	1	no	GRTP1-AS1	-	-	-	-	-	-	-	-
ENST00000419207	0	0	0.001	0.001	0	1	1	notest	AL935212.2	-	-	-	-	-	-	-	-
ENST00000419211	0.4	0.8	0.026	0.04	0.62148837674627	0.773696753613522	1	no	AC015987.1	-	-	-	-	-	-	-	-
ENST00000419220	0	0.4	0.001	0.024	4.58496250072116	0.570719607824919	1	no	LINC02539	-	-	-	-	-	-	-	-
ENST00000419223	0	0	0.001	0.001	0	1	1	notest	AC023347.1	-	-	-	-	-	-	-	-
ENST00000419225	0	0	0.001	0.001	0	1	1	notest	AC008060.3	-	-	-	-	-	-	-	-
ENST00000419226	0.4	0.8	0.036	0.054	0.584962500721156	0.849108600285573	1	no	AC079760.2	-	-	-	-	-	-	-	-
ENST00000419237	0	0	0.001	0.001	0	1	1	notest	MIAT	-	-	-	-	-	-	-	-
ENST00000419243	0	0	0.001	0.001	0	1	1	notest	LINC01877	-	-	-	-	-	-	-	-
ENST00000419251	0.2	0	0.01	0.001	-3.32192809488736	0.999999999999999	1	no	AC072062.1	-	-	-	-	-	-	-	-
ENST00000419257	0	0	0.001	0.001	0	1	1	notest	LINC02097	-	-	-	-	-	-	-	-
ENST00000419258	0	0	0.001	0.001	0	1	1	notest	KCND3-AS1	-	-	-	-	-	-	-	-
ENST00000419264	0	0	0.001	0.001	0	1	1	notest	LINC02263	-	-	-	-	-	-	-	-
ENST00000419272	0	0	0.001	0.001	0	1	1	notest	LINC00410	-	-	-	-	-	-	-	-
ENST00000419288	0	0	0.001	0.001	0	1	1	notest	GPC5-AS1	-	-	-	-	-	-	-	-
ENST00000419296	9.68	6.99	0.208	0.126	-0.723159794641176	0.832126132255541	1	no	LINC01123	-	-	-	-	-	-	-	-
ENST00000419299	0	0	0.001	0.001	0	1	1	notest	LINC00320	-	-	-	-	-	-	-	-
ENST00000419326	0	0	0.001	0.001	0	1	1	notest	AC007349.1	-	-	-	-	-	-	-	-
ENST00000419347	0	0	0.001	0.001	0	1	1	notest	AC019118.2	-	-	-	-	-	-	-	-
ENST00000419353	0	0	0.001	0.001	0	1	1	notest	PLCE1-AS2	-	-	-	-	-	-	-	-
ENST00000419357	0	0	0.001	0.001	0	1	1	notest	LINC00243	-	-	-	-	-	-	-	-
ENST00000419362	0	0.2	0.001	0.002	1	1	1	no	AJ239322.1	-	-	-	-	-	-	-	-
ENST00000419364	0	0	0.001	0.001	0	1	1	notest	SIX3-AS1	-	-	-	-	-	-	-	-
ENST00000419368	0.2	0.4	0.016	0.022	0.459431618637297	0.999999999999999	1	no	RFPL1S	-	-	-	-	-	-	-	-
ENST00000419371	0	0	0.001	0.001	0	1	1	notest	PCDH9-AS2	-	-	-	-	-	-	-	-
ENST00000419373	0	0	0.001	0.001	0	1	1	notest	MIR3663HG	-	-	-	-	-	-	-	-
ENST00000419382	0.8	0.2	0.06	0.01	-2.58496250072116	0.628449680374937	1	no	AC003075.1	-	-	-	-	-	-	-	-
ENST00000419400	0	0.4	0.001	0.036	5.16992500144231	0.712404752870726	1	no	FLJ37035	-	-	-	-	-	-	-	-
ENST00000419406	0	0	0.001	0.001	0	1	1	notest	AL355989.1	-	-	-	-	-	-	-	-
ENST00000419422	2.4	3	0.198	0.18	-0.137503523749935	0.744747164331708	1	no	AC006329.1	-	-	-	-	-	-	-	-
ENST00000419425	0	0	0.001	0.001	0	1	1	notest	AC006369.1	-	-	-	-	-	-	-	-
ENST00000419428	0.2	0	0.014	0.001	-3.8073549220576	0.999999999999999	1	no	AL390036.1	-	-	-	-	-	-	-	-
ENST00000419431	0	0	0.001	0.001	0	1	1	notest	LINC00308	-	-	-	-	-	-	-	-
ENST00000419440	4.768	12.712	0.484	1.092	1.17389390364526	0.669900573770274	1	no	AP000844.2	-	-	-	-	-	-	-	-
ENST00000419441	0	0	0.001	0.001	0	1	1	notest	AL158834.1	-	-	-	-	-	-	-	-
ENST00000419446	0	0	0.001	0.001	0	1	1	notest	AL590385.1	-	-	-	-	-	-	-	-
ENST00000419450	0	0	0.001	0.001	0	1	1	notest	LINC01788	-	-	-	-	-	-	-	-
ENST00000419458	23.526	14.016	0.662	0.264	-1.32629328744876	0.208229636864095	1	no	RASAL2-AS1	-	-	-	-	-	-	-	-
ENST00000419459	0.2	0	0.006	0.001	-2.58496250072116	0.999999999999999	1	no	LINC00642	-	-	-	-	-	-	-	-
ENST00000419463	1	1.398	0.06	0.056	-0.0995356735509144	1	1	no	AC019117.2	-	-	-	-	-	-	-	-
ENST00000419467	0	0	0.001	0.001	0	1	1	notest	LINC01687	-	-	-	-	-	-	-	-
ENST00000419481	0	0	0.001	0.001	0	1	1	notest	HCG21	-	-	-	-	-	-	-	-
ENST00000419499	17.2	17	0.254	0.21	-0.274439169106043	0.971960575419992	1	no	LINC00402	-	-	-	-	-	-	-	-
ENST00000419511	0	0	0.001	0.001	0	1	1	notest	LINC01494	-	-	-	-	-	-	-	-
ENST00000419531	1.8	2	0.082	0.082	0	1	1	no	LINC01135	-	-	-	-	-	-	-	-
ENST00000419535	0	0	0.001	0.001	0	1	1	notest	ELMO1-AS1	-	-	-	-	-	-	-	-
ENST00000419536	0.4	0	0.012	0.001	-3.58496250072116	0.732134798480717	1	no	AP4B1-AS1	-	-	-	-	-	-	-	-
ENST00000419557	0	0	0.001	0.001	0	1	1	notest	FAM224A	-	-	-	-	-	-	-	-
ENST00000419566	0	0	0.001	0.001	0	1	1	notest	LINC01203	-	-	-	-	-	-	-	-
ENST00000419571	1.526	0	0.12	0.001	-6.90689059560852	0.167324620509137	1	no	TMEM44-AS1	-	-	-	-	-	-	-	-
ENST00000419576	0	0	0.001	0.001	0	1	1	notest	AL353608.1	-	-	-	-	-	-	-	-
ENST00000419578	3	0.8	0.086	0.016	-2.4262647547021	0.125789157446327	0.929180507285219	no	LINC01527	-	-	-	-	-	-	-	-
ENST00000419596	0	0	0.001	0.001	0	1	1	notest	AL445193.2	-	-	-	-	-	-	-	-
ENST00000419604	0	0.2	0.001	0.018	4.16992500144231	1	1	no	AL162254.1	-	-	-	-	-	-	-	-
ENST00000419609	0	0	0.001	0.001	0	1	1	notest	MAP3K20-AS1	-	-	-	-	-	-	-	-
ENST00000419613	0	0	0.001	0.001	0	1	1	notest	AL121901.1	-	-	-	-	-	-	-	-
ENST00000419614	0	0	0.001	0.001	0	1	1	notest	LINC01701	-	-	-	-	-	-	-	-
ENST00000419618	0	0	0.001	0.001	0	1	1	notest	LINC00620	-	-	-	-	-	-	-	-
ENST00000419620	0	0	0.001	0.001	0	1	1	notest	AL392185.1	-	-	-	-	-	-	-	-
ENST00000419624	0	0	0.001	0.001	0	1	1	notest	AC005392.1	-	-	-	-	-	-	-	-
ENST00000419627	0	0	0.001	0.001	0	1	1	notest	TARID	-	-	-	-	-	-	-	-
ENST00000419628	48.324	26.976	1.666	0.588	-1.50250034052918	0.397193944615433	1	no	LINC01671	-	-	-	-	-	-	-	-
ENST00000419640	6.276	1.426	0.372	0.056	-2.73180388905043	0.0959566393975596	0.863379469597382	no	AC092614.1	-	-	-	-	-	-	-	-
ENST00000419643	0	0	0.001	0.001	0	1	1	notest	Z82214.1	-	-	-	-	-	-	-	-
ENST00000419644	0	0	0.001	0.001	0	1	1	notest	AL512444.1	-	-	-	-	-	-	-	-
ENST00000419650	0	0	0.001	0.001	0	1	1	notest	GACAT1	-	-	-	-	-	-	-	-
ENST00000419658	0	0	0.001	0.001	0	1	1	notest	LINC01362	-	-	-	-	-	-	-	-
ENST00000419662	0	0.652	0.001	0.046	5.52356195605701	0.585161486346743	1	no	RALY-AS1	-	-	-	-	-	-	-	-
ENST00000419664	0	0	0.001	0.001	0	1	1	notest	AF064858.3	-	-	-	-	-	-	-	-
ENST00000419666	0	0	0.001	0.001	0	1	1	notest	AL158013.1	-	-	-	-	-	-	-	-
ENST00000419667	0	0	0.001	0.001	0	1	1	notest	AL359738.1	-	-	-	-	-	-	-	-
ENST00000419668	0	0	0.001	0.001	0	1	1	notest	AC002454.1	-	-	-	-	-	-	-	-
ENST00000419679	0.632	0.2	0.068	0.02	-1.76553474636298	0.58967108493617	1	no	SAPCD1-AS1	-	-	-	-	-	-	-	-
ENST00000419680	0.306	1.08	0.022	0.07	1.66985139830767	0.646170380938953	1	no	CYTOR	-	-	-	-	-	-	-	-
ENST00000419694	0.8	0.2	0.04	0.008	-2.32192809488736	0.517691459794785	1	no	AP000221.1	-	-	-	-	-	-	-	-
ENST00000419695	0	0	0.001	0.001	0	1	1	notest	AL117378.1	-	-	-	-	-	-	-	-
ENST00000419697	5.718	2.456	0.598	0.184	-1.70043971814109	0.355491997882587	1	no	NUTM2B-AS1	-	-	-	-	-	-	-	-
ENST00000419702	0	0	0.001	0.001	0	1	1	notest	AL645937.4	-	-	-	-	-	-	-	-
ENST00000419707	0	0	0.001	0.001	0	1	1	notest	AC008443.6	-	-	-	-	-	-	-	-
ENST00000419709	0	0	0.001	0.001	0	1	1	notest	AL445465.1	-	-	-	-	-	-	-	-
ENST00000419719	0	1.444	0.001	0.092	6.52356195605701	0.18666525437829	1	no	LINC01473	-	-	-	-	-	-	-	-
ENST00000419733	0	0.2	0.001	0.022	4.4594316186373	1	1	no	LINC01725	-	-	-	-	-	-	-	-
ENST00000419736	2.252	9.468	0.17	0.5	1.55639334852439	0.0623680698679349	0.760902574462638	no	MIR4435-2HG	-	-	-	-	-	-	-	-
ENST00000419737	1.726	1.88	0.156	0.148	-0.0759488532332986	0.909649469941602	1	no	ASMTL-AS1	-	-	-	-	-	-	-	-
ENST00000419738	0	0	0.001	0.001	0	1	1	notest	AL365440.2	-	-	-	-	-	-	-	-
ENST00000419745	253.02	198.494	7.584	4.448	-0.769802176174752	0.357272259343362	1	no	LINC02043	-	-	-	-	-	-	-	-
ENST00000419746	129.106	121.906	1.5	1.106	-0.439611115148536	0.60526902830004	1	no	TTN-AS1	-	-	-	-	-	-	-	-
ENST00000419777	0	0	0.001	0.001	0	1	1	notest	MKX-AS1	-	-	-	-	-	-	-	-
ENST00000419784	0	0	0.001	0.001	0	1	1	notest	LINC01945	-	-	-	-	-	-	-	-
ENST00000419786	0	0.6	0.001	0.022	4.4594316186373	0.585138242998908	1	no	LINC01821	-	-	-	-	-	-	-	-
ENST00000419796	0	0	0.001	0.001	0	1	1	notest	AL445430.1	-	-	-	-	-	-	-	-
ENST00000419800	0	1.8	0.001	0.074	6.20945336562895	0.0524688289140682	0.716741491846464	no	AL109924.2	-	-	-	-	-	-	-	-
ENST00000419801	0	0	0.001	0.001	0	1	1	notest	Z98742.1	-	-	-	-	-	-	-	-
ENST00000419808	0.6	0.322	0.058	0.018	-1.68805599368526	0.999999999999999	1	no	DARS-AS1	-	-	-	-	-	-	-	-
ENST00000419809	0	0	0.001	0.001	0	1	1	notest	AC007422.2	-	-	-	-	-	-	-	-
ENST00000419813	14.6	7.2	0.322	0.12	-1.4240262825061	0.206938703689083	1	no	KLHL7-AS1	-	-	-	-	-	-	-	-
ENST00000419814	5.686	3.028	0.12	0.05	-1.26303440583379	0.326020573651437	1	no	AL390038.1	-	-	-	-	-	-	-	-
ENST00000419815	0	0	0.001	0.001	0	1	1	notest	AL356134.1	-	-	-	-	-	-	-	-
ENST00000419824	0	0	0.001	0.001	0	1	1	notest	AL596451.1	-	-	-	-	-	-	-	-
ENST00000419826	0.2	0.898	0.016	0.05	1.64385618977472	0.712625942409945	1	no	AF064860.2	-	-	-	-	-	-	-	-
ENST00000419832	0	0	0.001	0.001	0	1	1	notest	AC073323.1	-	-	-	-	-	-	-	-
ENST00000419836	0	0	0.001	0.001	0	1	1	notest	AL157401.1	-	-	-	-	-	-	-	-
ENST00000419846	1.004	0.69	0.102	0.05	-1.02856915219677	0.76576069735599	1	no	AC092802.1	-	-	-	-	-	-	-	-
ENST00000419852	0	0	0.001	0.001	0	1	1	notest	HLA-DQB1-AS1	-	-	-	-	-	-	-	-
ENST00000419853	0.2	0	0.004	0.001	-2	0.999999999999999	1	no	AL162391.1	-	-	-	-	-	-	-	-
ENST00000419860	0	0	0.001	0.001	0	1	1	notest	AC009498.1	-	-	-	-	-	-	-	-
ENST00000419863	0	0	0.001	0.001	0	1	1	notest	AL121781.1	-	-	-	-	-	-	-	-
ENST00000419865	7.016	41.058	0.236	1.23	2.38179955086476	0.0316876838640154	0.581224983066842	no	AC109826.1	-	-	-	-	-	-	-	-
ENST00000419881	1.486	0.298	0.078	0.01	-2.96347412397489	0.369047681057673	1	no	LINC00310	-	-	-	-	-	-	-	-
ENST00000419883	0	0	0.001	0.001	0	1	1	notest	LINC01392	-	-	-	-	-	-	-	-
ENST00000419895	13.002	6.734	0.388	0.162	-1.2600628393025	0.156236668279557	0.983717563348752	no	AP002884.3	-	-	-	-	-	-	-	-
ENST00000419897	0	0	0.001	0.001	0	1	1	notest	SLC12A5-AS1	-	-	-	-	-	-	-	-
ENST00000419902	1.4	0.474	0.05	0.016	-1.64385618977472	0.655101237756033	1	no	NIFK-AS1	-	-	-	-	-	-	-	-
ENST00000419904	0	0	0.001	0.001	0	1	1	notest	AC018878.1	-	-	-	-	-	-	-	-
ENST00000419905	0	1.4	0.001	0.072	6.16992500144231	0.115902845843	0.903139403365234	no	LINC01393	-	-	-	-	-	-	-	-
ENST00000419921	1.4	1.8	0.118	0.094	-0.328054197684204	0.891634380131452	1	no	LINC01426	-	-	-	-	-	-	-	-
ENST00000419922	0	0	0.001	0.001	0	1	1	notest	LINC00607	-	-	-	-	-	-	-	-
ENST00000419926	0	0.6	0.001	0.012	3.58496250072116	0.586219900048323	1	no	AL138828.1	-	-	-	-	-	-	-	-
ENST00000419931	0	0.2	0.001	0.016	4	1	1	no	KCNK15-AS1	-	-	-	-	-	-	-	-
ENST00000419944	8.2	0.6	0.242	0.016	-3.91886323727459	0.0100706757866573	0.370754439371541	no	AC003986.2	-	-	-	-	-	-	-	-
ENST00000419952	0	0	0.001	0.001	0	1	1	notest	MIR99AHG	-	-	-	-	-	-	-	-
ENST00000419957	2.2	0.2	0.05	0.002	-4.64385618977472	0.108544168224033	0.892391118644067	no	LINC01277	-	-	-	-	-	-	-	-
ENST00000419960	0	0	0.001	0.001	0	1	1	notest	LINC02054	-	-	-	-	-	-	-	-
ENST00000419979	0.8	0	0.1	0.001	-6.64385618977472	0.327940468408789	1	no	AL391807.1	-	-	-	-	-	-	-	-
ENST00000419983	0	0	0.001	0.001	0	1	1	notest	AL121983.2	-	-	-	-	-	-	-	-
ENST00000419993	0.2	0	0.02	0.001	-4.32192809488736	0.999999999999998	1	no	AL929472.2	-	-	-	-	-	-	-	-
ENST00000420000	0	0	0.001	0.001	0	1	1	notest	AC034195.1	-	-	-	-	-	-	-	-
ENST00000420016	0	0	0.001	0.001	0	1	1	notest	AC016907.2	-	-	-	-	-	-	-	-
ENST00000420020	0	0	0.001	0.001	0	1	1	notest	AC008277.1	-	-	-	-	-	-	-	-
ENST00000420038	0	0.2	0.001	0.012	3.58496250072116	1	1	no	AC008758.2	-	-	-	-	-	-	-	-
ENST00000420040	0	0.246	0.001	0.012	3.58496250072116	1	1	no	LINC00937	-	-	-	-	-	-	-	-
ENST00000420044	0	0.6	0.001	0.056	5.8073549220576	0.404989047916831	1	no	AL050320.1	-	-	-	-	-	-	-	-
ENST00000420049	0	0	0.001	0.001	0	1	1	notest	AL590095.1	-	-	-	-	-	-	-	-
ENST00000420059	0	0	0.001	0.001	0	1	1	notest	LINC01780	-	-	-	-	-	-	-	-
ENST00000420070	0	0	0.001	0.001	0	1	1	notest	LINC00261	-	-	-	-	-	-	-	-
ENST00000420071	0	0	0.001	0.001	0	1	1	notest	AL590432.1	-	-	-	-	-	-	-	-
ENST00000420074	16.4	67	0.512	1.284	1.3264294871223	0.016542447913502	0.470851751925436	no	MCM3AP-AS1	-	-	-	-	-	-	-	-
ENST00000420081	0	0	0.001	0.001	0	1	1	notest	LINC00240	-	-	-	-	-	-	-	-
ENST00000420082	0	1.6	0.001	0.076	6.24792751344359	0.279569340650223	1	no	AC022535.1	-	-	-	-	-	-	-	-
ENST00000420091	48.242	28.71	1.738	0.778	-1.15958602182821	0.241848749947548	1	no	AC022007.1	-	-	-	-	-	-	-	-
ENST00000420095	5.7	6.318	0.148	0.124	-0.255257055242075	0.999999999999998	1	no	LMCD1-AS1	-	-	-	-	-	-	-	-
ENST00000420096	1	0	0.096	0.001	-6.58496250072116	0.266643254793749	1	no	Z83851.1	-	-	-	-	-	-	-	-
ENST00000420118	2.2	1.8	0.264	0.144	-0.874469117916141	0.799840367322532	1	no	AL021707.5	-	-	-	-	-	-	-	-
ENST00000420130	1.8	0	0.126	0.001	-6.97727992349992	0.134767815225169	0.944864344253569	no	AC010745.4	-	-	-	-	-	-	-	-
ENST00000420134	0	0.2	0.001	0.02	4.32192809488736	0.999999999999999	1	no	AC016708.1	-	-	-	-	-	-	-	-
ENST00000420146	0	0	0.001	0.001	0	1	1	notest	AC073311.1	-	-	-	-	-	-	-	-
ENST00000420149	0	0	0.001	0.001	0	1	1	notest	TTTY4B	-	-	-	-	-	-	-	-
ENST00000420156	0	0	0.001	0.001	0	1	1	notest	AL121999.1	-	-	-	-	-	-	-	-
ENST00000420161	5	6	0.312	0.306	-0.0280143761695966	0.952495251125404	1	no	AC110769.1	-	-	-	-	-	-	-	-
ENST00000420168	2.324	2.69	0.18	0.134	-0.425763905871902	0.844206192466923	1	no	SLC16A1-AS1	-	-	-	-	-	-	-	-
ENST00000420171	0	0	0.001	0.001	0	1	1	notest	AL021937.1	-	-	-	-	-	-	-	-
ENST00000420172	0	0.2	0.001	0.022	4.4594316186373	1	1	no	AL020993.1	-	-	-	-	-	-	-	-
ENST00000420180	0	0	0.001	0.001	0	1	1	notest	AC004882.2	-	-	-	-	-	-	-	-
ENST00000420184	0	0	0.001	0.001	0	1	1	notest	AC011243.1	-	-	-	-	-	-	-	-
ENST00000420185	0	0	0.001	0.001	0	1	1	notest	AC008080.4	-	-	-	-	-	-	-	-
ENST00000420186	1.8	0.8	0.038	0.014	-1.44057259138598	0.600247071733683	1	no	AP001605.1	-	-	-	-	-	-	-	-
ENST00000420187	0	0	0.001	0.001	0	1	1	notest	LINC01794	-	-	-	-	-	-	-	-
ENST00000420193	0	2	0.001	0.086	6.4262647547021	0.0461924932208101	0.68042027024651	no	PRKG1-AS1	-	-	-	-	-	-	-	-
ENST00000420195	69.046	53.858	0.72	0.416	-0.791413378188583	0.843803748334666	1	no	SH3BP5-AS1	-	-	-	-	-	-	-	-
ENST00000420204	0	0	0.001	0.001	0	1	1	notest	AL590705.2	-	-	-	-	-	-	-	-
ENST00000420210	0.4	1.6	0.036	0.126	1.8073549220576	0.336561120067457	1	no	LINC00426	-	-	-	-	-	-	-	-
ENST00000420211	0	0	0.001	0.001	0	1	1	notest	AL591896.1	-	-	-	-	-	-	-	-
ENST00000420213	0.4	0.6	0.034	0.038	0.160464672193246	1	1	no	AC128709.3	-	-	-	-	-	-	-	-
ENST00000420219	4.162	10.736	0.212	0.42	0.986325063102924	0.246840706549314	1	no	LINC00426	-	-	-	-	-	-	-	-
ENST00000420224	0	0	0.001	0.001	0	1	1	notest	AC019155.2	-	-	-	-	-	-	-	-
ENST00000420225	0	0	0.001	0.001	0	1	1	notest	AC007731.4	-	-	-	-	-	-	-	-
ENST00000420226	0.2	0.4	0.034	0.054	0.667424660913129	1	1	no	TM4SF19-AS1	-	-	-	-	-	-	-	-
ENST00000420230	0	0	0.001	0.001	0	1	1	notest	GRM7-AS1	-	-	-	-	-	-	-	-
ENST00000420237	0	0	0.001	0.001	0	1	1	notest	AL360093.1	-	-	-	-	-	-	-	-
ENST00000420243	0.2	0	0.028	0.001	-4.8073549220576	0.999999999999999	1	no	POU6F2-AS2	-	-	-	-	-	-	-	-
ENST00000420245	0	0	0.001	0.001	0	1	1	notest	AC002064.2	-	-	-	-	-	-	-	-
ENST00000420253	0	1.656	0.001	0.064	6	0.106165666440501	0.88771399442365	no	AC093495.1	-	-	-	-	-	-	-	-
ENST00000420255	0	0	0.001	0.001	0	1	1	notest	LINC01687	-	-	-	-	-	-	-	-
ENST00000420268	0	0.2	0.001	0.016	4	0.999999999999999	1	no	AC008154.2	-	-	-	-	-	-	-	-
ENST00000420269	0.2	0	0.028	0.001	-4.8073549220576	0.999999999999999	1	no	Z82214.2	-	-	-	-	-	-	-	-
ENST00000420272	0	0	0.001	0.001	0	1	1	notest	AC131097.3	-	-	-	-	-	-	-	-
ENST00000420273	0.6	0	0.038	0.001	-5.24792751344359	0.316133694221326	1	no	AP001628.2	-	-	-	-	-	-	-	-
ENST00000420285	0	0	0.001	0.001	0	1	1	notest	LINC01739	-	-	-	-	-	-	-	-
ENST00000420293	1.804	0.4	0.206	0.034	-2.59903768593288	0.326775005329837	1	no	AL590999.1	-	-	-	-	-	-	-	-
ENST00000420315	0	0	0.001	0.001	0	1	1	notest	AL139008.2	-	-	-	-	-	-	-	-
ENST00000420327	0	0	0.001	0.001	0	1	1	notest	AL121872.1	-	-	-	-	-	-	-	-
ENST00000420330	48.918	51.2	0.958	0.694	-0.465089993157919	0.793929271010083	1	no	AC009404.1	-	-	-	-	-	-	-	-
ENST00000420335	1.718	1.716	0.226	0.144	-0.650253960972876	0.914635142394629	1	no	AL392172.1	-	-	-	-	-	-	-	-
ENST00000420347	0	0	0.001	0.001	0	1	1	notest	AL355526.1	-	-	-	-	-	-	-	-
ENST00000420350	3.8	3.8	0.148	0.118	-0.326810316267109	0.740314935804757	1	no	AC092809.4	-	-	-	-	-	-	-	-
ENST00000420354	0	0	0.001	0.001	0	1	1	notest	AL161638.1	-	-	-	-	-	-	-	-
ENST00000420365	0	0	0.001	0.001	0	1	1	notest	AC079790.1	-	-	-	-	-	-	-	-
ENST00000420367	12.2	10	0.842	0.526	-0.678757433774094	0.570521397158424	1	no	PDCD4-AS1	-	-	-	-	-	-	-	-
ENST00000420381	0	0	0.001	0.001	0	1	1	notest	IDI2-AS1	-	-	-	-	-	-	-	-
ENST00000420389	0	0.2	0.001	0.016	4	1	1	no	AL138885.2	-	-	-	-	-	-	-	-
ENST00000420391	0	0	0.001	0.001	0	1	1	notest	LINC02559	-	-	-	-	-	-	-	-
ENST00000420395	0.6	0	0.052	0.001	-5.70043971814109	0.573038970780859	1	no	AL139125.1	-	-	-	-	-	-	-	-
ENST00000420403	0.8	0	0.084	0.001	-6.39231742277876	0.478591214808405	1	no	AC135371.1	-	-	-	-	-	-	-	-
ENST00000420404	0	0	0.001	0.001	0	1	1	notest	AC010745.2	-	-	-	-	-	-	-	-
ENST00000420411	14.506	6.292	1.106	0.382	-1.53370684219896	0.0849601332828169	0.828097448161866	no	ASMTL-AS1	-	-	-	-	-	-	-	-
ENST00000420417	0.2	0	0.02	0.001	-4.32192809488736	1	1	no	AC016877.1	-	-	-	-	-	-	-	-
ENST00000420418	0	0	0.001	0.001	0	1	1	notest	LANCL1-AS1	-	-	-	-	-	-	-	-
ENST00000420424	167.832	133.592	4.226	2.502	-0.756210977769121	0.355785549641379	1	no	NUTM2A-AS1	-	-	-	-	-	-	-	-
ENST00000420427	0	0	0.001	0.001	0	1	1	notest	LINC01497	-	-	-	-	-	-	-	-
ENST00000420431	2.2	1.4	0.206	0.1	-1.04264433740849	0.547854409380251	1	no	AC008105.2	-	-	-	-	-	-	-	-
ENST00000420449	0	0	0.001	0.001	0	1	1	notest	AC004830.1	-	-	-	-	-	-	-	-
ENST00000420459	0.986	0.26	0.096	0.02	-2.26303440583379	0.565328899616568	1	no	LINC00969	-	-	-	-	-	-	-	-
ENST00000420471	43.706	37.334	2.828	1.818	-0.637429920615292	0.591132375219641	1	no	LINC00630	-	-	-	-	-	-	-	-
ENST00000420472	9.4	2.8	0.624	0.154	-2.01861567816735	0.0747872230785389	0.796334858802356	no	TEX41	-	-	-	-	-	-	-	-
ENST00000420480	0	0	0.001	0.001	0	1	1	notest	MTOR-AS1	-	-	-	-	-	-	-	-
ENST00000420498	2.2	1.2	0.416	0.138	-1.59191526136292	0.602935842814062	1	no	AL590714.1	-	-	-	-	-	-	-	-
ENST00000420508	29.118	33.084	0.326	0.286	-0.188856817452688	0.950580673770996	1	no	AP000550.1	-	-	-	-	-	-	-	-
ENST00000420509	32.6	26	2.25	1.396	-0.688626059894747	0.471200223039098	1	no	AC007383.2	-	-	-	-	-	-	-	-
ENST00000420514	2.56	2.654	0.24	0.142	-0.757143476103836	1	1	no	FAM66C	-	-	-	-	-	-	-	-
ENST00000420520	0	0	0.001	0.001	0	1	1	notest	DDX39B-AS1	-	-	-	-	-	-	-	-
ENST00000420522	0	0	0.001	0.001	0	1	1	notest	LINC01646	-	-	-	-	-	-	-	-
ENST00000420529	0	0	0.001	0.001	0	1	1	notest	LINC00658	-	-	-	-	-	-	-	-
ENST00000420537	0.2	0.2	0.032	0.018	-0.830074998557688	1	1	no	EP300-AS1	-	-	-	-	-	-	-	-
ENST00000420548	0	0.8	0.001	0.042	5.39231742277876	0.337867180217035	1	no	AC092484.1	-	-	-	-	-	-	-	-
ENST00000420549	0	0	0.001	0.001	0	1	1	notest	AC093580.1	-	-	-	-	-	-	-	-
ENST00000420557	5.188	1.2	0.116	0.02	-2.53605290024021	0.088836851207329	0.84532542115414	no	LINC00574	-	-	-	-	-	-	-	-
ENST00000420563	2.4	3.2	0.08	0.08	0	0.85767463428379	1	no	AC053503.2	-	-	-	-	-	-	-	-
ENST00000420572	0	0	0.001	0.001	0	1	1	notest	AL035401.1	-	-	-	-	-	-	-	-
ENST00000420573	0.002	0	0.001	0.001	0	1	1	no	MAMDC2-AS1	-	-	-	-	-	-	-	-
ENST00000420579	1.126	0.72	0.12	0.04	-1.58496250072116	0.855037806158124	1	no	AC104653.1	-	-	-	-	-	-	-	-
ENST00000420585	0	0	0.001	0.001	0	1	1	notest	AL031584.2	-	-	-	-	-	-	-	-
ENST00000420587	0.588	0	0.014	0.001	-3.8073549220576	0.59098378820937	1	no	GNG12-AS1	-	-	-	-	-	-	-	-
ENST00000420595	0	0.2	0.001	0.01	3.32192809488736	1	1	no	AL445224.1	-	-	-	-	-	-	-	-
ENST00000420597	0	0	0.001	0.001	0	1	1	notest	AC245595.1	-	-	-	-	-	-	-	-
ENST00000420601	0	0	0.001	0.001	0	1	1	notest	AL391361.3	-	-	-	-	-	-	-	-
ENST00000420615	0	0.146	0.001	0.026	4.70043971814109	1	1	no	BX005266.2	-	-	-	-	-	-	-	-
ENST00000420634	0	0	0.001	0.001	0	1	1	notest	CELF2-AS2	-	-	-	-	-	-	-	-
ENST00000420648	0	0	0.001	0.001	0	1	1	notest	AC092660.1	-	-	-	-	-	-	-	-
ENST00000420651	0	0	0.001	0.001	0	1	1	notest	TRAF3IP2-AS1	-	-	-	-	-	-	-	-
ENST00000420659	0	0	0.001	0.001	0	1	1	notest	LINC01739	-	-	-	-	-	-	-	-
ENST00000420664	0	0	0.001	0.001	0	1	1	notest	AC106873.1	-	-	-	-	-	-	-	-
ENST00000420672	0	0.4	0.001	0.036	5.16992500144231	0.580004267464826	1	no	AC009948.1	-	-	-	-	-	-	-	-
ENST00000420691	0	0	0.001	0.001	0	1	1	notest	LINC00626	-	-	-	-	-	-	-	-
ENST00000420693	0	0	0.001	0.001	0	1	1	notest	AL138963.1	-	-	-	-	-	-	-	-
ENST00000420694	0.4	0.6	0.048	0.054	0.169925001442312	0.999999999999998	1	no	LINC01058	-	-	-	-	-	-	-	-
ENST00000420695	1	0.8	0.09	0.064	-0.491853096329675	0.999999999999995	1	no	BX470102.1	-	-	-	-	-	-	-	-
ENST00000420701	0	0	0.001	0.001	0	1	1	notest	LINC02263	-	-	-	-	-	-	-	-
ENST00000420705	0	0	0.001	0.001	0	1	1	notest	LINC00237	-	-	-	-	-	-	-	-
ENST00000420707	2.564	0	0.16	0.001	-7.32192809488736	0.0369861209225689	0.619924915970534	no	FLG-AS1	-	-	-	-	-	-	-	-
ENST00000420710	0	0	0.001	0.001	0	1	1	notest	AL121910.1	-	-	-	-	-	-	-	-
ENST00000420721	0	0	0.001	0.001	0	1	1	notest	AC096711.3	-	-	-	-	-	-	-	-
ENST00000420724	18.994	16.29	0.62	0.394	-0.654072585817861	0.565894436683572	1	no	AC007389.3	-	-	-	-	-	-	-	-
ENST00000420725	0	0	0.001	0.001	0	1	1	notest	AC074035.1	-	-	-	-	-	-	-	-
ENST00000420748	0	0	0.001	0.001	0	1	1	notest	AC004837.3	-	-	-	-	-	-	-	-
ENST00000420758	0	0	0.001	0.001	0	1	1	notest	AC005482.1	-	-	-	-	-	-	-	-
ENST00000420759	0	0	0.001	0.001	0	1	1	notest	AL445250.1	-	-	-	-	-	-	-	-
ENST00000420760	0	0	0.001	0.001	0	1	1	notest	LINC01344	-	-	-	-	-	-	-	-
ENST00000420762	0.658	0	0.076	0.001	-6.24792751344359	0.322640988759311	1	no	AL513283.1	-	-	-	-	-	-	-	-
ENST00000420766	0	0.2	0.001	0.01	3.32192809488736	0.999999999999995	1	no	AL034347.1	-	-	-	-	-	-	-	-
ENST00000420774	3	1.2	0.288	0.088	-1.71049338280502	0.433123162822367	1	no	AC004540.1	-	-	-	-	-	-	-	-
ENST00000420776	1.03	0.428	0.082	0.03	-1.45066140900957	0.636394068049038	1	no	LINC01715	-	-	-	-	-	-	-	-
ENST00000420777	0.8	1	0.026	0.028	0.106915203916512	0.999999999999999	1	no	TFAP2A-AS1	-	-	-	-	-	-	-	-
ENST00000420801	0	0	0.001	0.001	0	1	1	notest	ODF2-AS1	-	-	-	-	-	-	-	-
ENST00000420803	0.86	0	0.082	0.001	-6.35755200461808	0.476710768499968	1	no	ZNF337-AS1	-	-	-	-	-	-	-	-
ENST00000420807	0	0.2	0.001	0.012	3.58496250072116	1	1	no	LINC01031	-	-	-	-	-	-	-	-
ENST00000420811	0	0	0.001	0.001	0	1	1	notest	DAB1-AS1	-	-	-	-	-	-	-	-
ENST00000420815	0	0	0.001	0.001	0	1	1	notest	GATA3-AS1	-	-	-	-	-	-	-	-
ENST00000420819	0	0	0.001	0.001	0	1	1	notest	AL033397.1	-	-	-	-	-	-	-	-
ENST00000420821	0.76	1.036	0.018	0.022	0.289506617194985	0.999999999999996	1	no	INHBA-AS1	-	-	-	-	-	-	-	-
ENST00000420823	48	4.4	0.648	0.044	-3.88041838424733	0.00120119917296757	0.12260044241817	no	LINC01266	-	-	-	-	-	-	-	-
ENST00000420825	0	0	0.001	0.001	0	1	1	notest	AL136369.2	-	-	-	-	-	-	-	-
ENST00000420828	0	0	0.001	0.001	0	1	1	notest	AC016730.1	-	-	-	-	-	-	-	-
ENST00000420844	0	0	0.001	0.001	0	1	1	notest	AC023590.1	-	-	-	-	-	-	-	-
ENST00000420845	0	0	0.001	0.001	0	1	1	notest	AL158166.2	-	-	-	-	-	-	-	-
ENST00000420850	33	27.35	2.298	1.408	-0.706731464008816	0.470003474483683	1	no	ENTPD3-AS1	-	-	-	-	-	-	-	-
ENST00000420851	6.22	1.088	0.374	0.054	-2.79200695772417	0.156868418556807	0.984423326604816	no	LINC00969	-	-	-	-	-	-	-	-
ENST00000420852	0	0	0.001	0.001	0	1	1	notest	AC015977.2	-	-	-	-	-	-	-	-
ENST00000420855	1.046	0	0.098	0.001	-6.61470984411521	0.13799697441792	0.948640484523022	no	PGM5-AS1	-	-	-	-	-	-	-	-
ENST00000420865	1	1	0.118	0.066	-0.838248930003388	1	1	no	AL672277.1	-	-	-	-	-	-	-	-
ENST00000420866	3.3	0.376	0.054	0.006	-3.16992500144231	0.0290640778191008	0.569157730251683	no	LINC01305	-	-	-	-	-	-	-	-
ENST00000420867	0	0	0.001	0.001	0	1	1	notest	AC138024.1	-	-	-	-	-	-	-	-
ENST00000420873	0	0	0.001	0.001	0	1	1	notest	MRGPRG-AS1	-	-	-	-	-	-	-	-
ENST00000420876	0.2	0	0.018	0.001	-4.16992500144231	1	1	no	LINC01389	-	-	-	-	-	-	-	-
ENST00000420877	9.4	14.2	0.178	0.218	0.292450893810529	0.613291006813344	1	no	LINC01426	-	-	-	-	-	-	-	-
ENST00000420883	0	0.2	0.001	0.008	3	1	1	no	AL390778.2	-	-	-	-	-	-	-	-
ENST00000420901	0	0	0.001	0.001	0	1	1	notest	LINC01676	-	-	-	-	-	-	-	-
ENST00000420905	94.432	102.668	1.284	1.076	-0.254967124565679	0.992048572282264	1	no	CLEC12A-AS1	-	-	-	-	-	-	-	-
ENST00000420912	12.86	2.8	0.228	0.038	-2.58496250072116	0.0592779275179936	0.747163757089248	no	AC004947.1	-	-	-	-	-	-	-	-
ENST00000420928	0	0	0.001	0.001	0	1	1	notest	LINC01427	-	-	-	-	-	-	-	-
ENST00000420941	0	0	0.001	0.001	0	1	1	notest	AL359094.2	-	-	-	-	-	-	-	-
ENST00000420945	0	0	0.001	0.001	0	1	1	notest	AL161935.1	-	-	-	-	-	-	-	-
ENST00000420957	0.1	0	0.012	0.001	-3.58496250072116	1	1	no	LINC00982	-	-	-	-	-	-	-	-
ENST00000420981	7.32	7.168	0.362	0.244	-0.569108549520319	1	1	no	SERPINB9P1	-	-	-	-	-	-	-	-
ENST00000420998	0.2	0.4	0.024	0.022	-0.125530882083859	0.999999999999999	1	no	PHKA1-AS1	-	-	-	-	-	-	-	-
ENST00000421002	0	0	0.001	0.001	0	1	1	notest	LINC00423	-	-	-	-	-	-	-	-
ENST00000421004	86.8	89.4	3.186	2.502	-0.34866447735949	0.899668679073922	1	no	SCAMP1-AS1	-	-	-	-	-	-	-	-
ENST00000421006	0	0	0.001	0.001	0	1	1	notest	LINC02020	-	-	-	-	-	-	-	-
ENST00000421019	0	1.036	0.001	0.062	5.95419631038688	0.290435182742827	1	no	SMIM25	-	-	-	-	-	-	-	-
ENST00000421020	0.6	0	0.042	0.001	-5.39231742277876	0.511453897853811	1	no	AL354732.1	-	-	-	-	-	-	-	-
ENST00000421034	0	0	0.001	0.001	0	1	1	notest	LINC01208	-	-	-	-	-	-	-	-
ENST00000421051	0	0	0.001	0.001	0	1	1	notest	AP000289.1	-	-	-	-	-	-	-	-
ENST00000421055	0.4	0	0.048	0.001	-5.58496250072116	0.70799931738912	1	no	AC105940.2	-	-	-	-	-	-	-	-
ENST00000421067	0	0	0.001	0.001	0	1	1	notest	AL161733.1	-	-	-	-	-	-	-	-
ENST00000421071	0	0.162	0.001	0.014	3.8073549220576	1	1	no	LINC01114	-	-	-	-	-	-	-	-
ENST00000421077	0	0	0.001	0.001	0	1	1	notest	AL441943.2	-	-	-	-	-	-	-	-
ENST00000421083	0.25	0	0.026	0.001	-4.70043971814109	0.999999999999993	1	no	ZEB2-AS1	-	-	-	-	-	-	-	-
ENST00000421114	0	0	0.001	0.001	0	1	1	notest	AL139254.1	-	-	-	-	-	-	-	-
ENST00000421122	0	0	0.001	0.001	0	1	1	notest	AC009299.3	-	-	-	-	-	-	-	-
ENST00000421132	0	0	0.001	0.001	0	1	1	notest	AL358234.1	-	-	-	-	-	-	-	-
ENST00000421143	0.4	0	0.028	0.001	-4.8073549220576	0.726880165932756	1	no	SNAP25-AS1	-	-	-	-	-	-	-	-
ENST00000421147	0	0	0.001	0.001	0	1	1	notest	LINC02474	-	-	-	-	-	-	-	-
ENST00000421157	7.2	2.6	0.144	0.044	-1.71049338280502	0.250294181790506	1	no	AL357055.3	-	-	-	-	-	-	-	-
ENST00000421159	0	0	0.001	0.001	0	1	1	notest	IPO9-AS1	-	-	-	-	-	-	-	-
ENST00000421161	0.8	0	0.048	0.001	-5.58496250072116	0.284998666891672	1	no	AL356417.1	-	-	-	-	-	-	-	-
ENST00000421166	0	0	0.001	0.001	0	1	1	notest	AL713965.1	-	-	-	-	-	-	-	-
ENST00000421167	0	0	0.001	0.001	0	1	1	notest	AL513188.1	-	-	-	-	-	-	-	-
ENST00000421181	0	0	0.001	0.001	0	1	1	notest	LINC01866	-	-	-	-	-	-	-	-
ENST00000421185	3.472	2.2	0.412	0.214	-0.945033540782071	0.481260124127657	1	no	RTCA-AS1	-	-	-	-	-	-	-	-
ENST00000421190	0.8	0	0.012	0.001	-3.58496250072116	0.439514546065157	1	no	AL589745.1	-	-	-	-	-	-	-	-
ENST00000421205	0	0	0.001	0.001	0	1	1	notest	FAM41AY1	-	-	-	-	-	-	-	-
ENST00000421207	0.774	0.678	0.046	0.03	-0.616671360448494	0.999999999999998	1	no	LINC01354	-	-	-	-	-	-	-	-
ENST00000421212	0	0	0.001	0.001	0	1	1	notest	LINC01249	-	-	-	-	-	-	-	-
ENST00000421234	0	0.2	0.001	0.014	3.8073549220576	0.999999999999999	1	no	LINC00475	-	-	-	-	-	-	-	-
ENST00000421252	0	0	0.001	0.001	0	1	1	notest	AC008496.2	-	-	-	-	-	-	-	-
ENST00000421253	0	0.75	0.001	0.052	5.70043971814109	0.350361023793218	1	no	MIATNB	-	-	-	-	-	-	-	-
ENST00000421254	0	0	0.001	0.001	0	1	1	notest	AL445231.1	-	-	-	-	-	-	-	-
ENST00000421256	0	0	0.001	0.001	0	1	1	notest	BX248123.1	-	-	-	-	-	-	-	-
ENST00000421257	2.2	1.2	0.14	0.058	-1.27130202181739	0.516456789800466	1	no	MIR646HG	-	-	-	-	-	-	-	-
ENST00000421261	0	0	0.001	0.001	0	1	1	notest	FO680682.1	-	-	-	-	-	-	-	-
ENST00000421273	0	0	0.001	0.001	0	1	1	notest	AL157714.2	-	-	-	-	-	-	-	-
ENST00000421275	0	0	0.001	0.001	0	1	1	notest	CELSR3-AS1	-	-	-	-	-	-	-	-
ENST00000421293	8.828	10.624	1.12	0.922	-0.280660076515629	0.825114963067566	1	no	TP53TG1	-	-	-	-	-	-	-	-
ENST00000421297	0	0	0.001	0.001	0	1	1	notest	BX470209.1	-	-	-	-	-	-	-	-
ENST00000421298	0	0.2	0.001	0.02	4.32192809488736	1	1	no	ID2-AS1	-	-	-	-	-	-	-	-
ENST00000421310	0.2	0	0.016	0.001	-4	1	1	no	AL117378.1	-	-	-	-	-	-	-	-
ENST00000421315	72.804	38.198	1.178	0.47	-1.32560687726546	0.0664273767267784	0.772563966208508	no	AC019205.2	-	-	-	-	-	-	-	-
ENST00000421318	0	0	0.001	0.001	0	1	1	notest	AL356277.2	-	-	-	-	-	-	-	-
ENST00000421320	0.2	0.2	0.006	0.004	-0.584962500721156	1	1	no	AL365199.1	-	-	-	-	-	-	-	-
ENST00000421322	1.948	2.834	0.25	0.256	0.034215715337913	0.861905667305228	1	no	XIST	-	-	-	-	-	-	-	-
ENST00000421323	0	0	0.001	0.001	0	1	1	notest	AC018462.1	-	-	-	-	-	-	-	-
ENST00000421324	0	0	0.001	0.001	0	1	1	notest	AC012560.1	-	-	-	-	-	-	-	-
ENST00000421326	0	0	0.001	0.001	0	1	1	notest	AC016710.1	-	-	-	-	-	-	-	-
ENST00000421331	4.2	12.8	0.112	0.238	1.08746284125034	0.25902290610466	1	no	NEXN-AS1	-	-	-	-	-	-	-	-
ENST00000421353	0	0	0.001	0.001	0	1	1	notest	TTTY21B	-	-	-	-	-	-	-	-
ENST00000421375	0	0	0.001	0.001	0	1	1	notest	UBE2E2-AS1	-	-	-	-	-	-	-	-
ENST00000421378	15.8	1.8	0.52	0.048	-3.4374053123073	0.00141042084889238	0.133131002533797	no	LINC00271	-	-	-	-	-	-	-	-
ENST00000421380	0	0	0.001	0.001	0	1	1	notest	AC074389.2	-	-	-	-	-	-	-	-
ENST00000421387	0	0	0.001	0.001	0	1	1	notest	TTTY17C	-	-	-	-	-	-	-	-
ENST00000421411	0	0	0.001	0.001	0	1	1	notest	AC106870.2	-	-	-	-	-	-	-	-
ENST00000421423	0.474	1.812	0.038	0.132	1.79646660591487	0.584700509176941	1	no	LINC00403	-	-	-	-	-	-	-	-
ENST00000421437	0	0	0.001	0.001	0	1	1	notest	AC006460.1	-	-	-	-	-	-	-	-
ENST00000421449	0	0	0.001	0.001	0	1	1	notest	IPO9-AS1	-	-	-	-	-	-	-	-
ENST00000421455	2.4	0.8	0.166	0.044	-1.91560781270963	0.187258491088024	1	no	NFIA-AS2	-	-	-	-	-	-	-	-
ENST00000421463	0	1.968	0.001	0.138	7.10852445677817	0.193623730973525	1	no	AC011247.1	-	-	-	-	-	-	-	-
ENST00000421465	0	0	0.001	0.001	0	1	1	notest	AL589946.1	-	-	-	-	-	-	-	-
ENST00000421469	0	0	0.001	0.001	0	1	1	notest	LINC01672	-	-	-	-	-	-	-	-
ENST00000421481	0	0	0.001	0.001	0	1	1	notest	AL356476.1	-	-	-	-	-	-	-	-
ENST00000421482	0	0	0.001	0.001	0	1	1	notest	AL772202.1	-	-	-	-	-	-	-	-
ENST00000421483	1.806	1.168	0.236	0.086	-1.45637829465974	0.700157599964718	1	no	RAP2C-AS1	-	-	-	-	-	-	-	-
ENST00000421498	0.2	0.292	0.038	0.03	-0.341036917835067	1	1	no	KCNMB2-AS1	-	-	-	-	-	-	-	-
ENST00000421500	0	0	0.001	0.001	0	1	1	notest	AC099681.3	-	-	-	-	-	-	-	-
ENST00000421505	2.28	5.654	0.044	0.104	1.2410080995038	0.419020951994719	1	no	RASAL2-AS1	-	-	-	-	-	-	-	-
ENST00000421507	0	0	0.001	0.001	0	1	1	notest	AL390962.1	-	-	-	-	-	-	-	-
ENST00000421509	0.6	0.2	0.064	0.016	-2	0.82692885538126	1	no	AL160272.1	-	-	-	-	-	-	-	-
ENST00000421513	0	0	0.001	0.001	0	1	1	notest	AC092100.1	-	-	-	-	-	-	-	-
ENST00000421530	0	0	0.001	0.001	0	1	1	notest	AL357568.1	-	-	-	-	-	-	-	-
ENST00000421534	7.2	4.8	0.498	0.264	-0.915607812709627	0.461902280875193	1	no	AC021188.1	-	-	-	-	-	-	-	-
ENST00000421563	0	0	0.001	0.001	0	1	1	notest	AC012506.4	-	-	-	-	-	-	-	-
ENST00000421575	0	0	0.001	0.001	0	1	1	notest	AC010967.1	-	-	-	-	-	-	-	-
ENST00000421581	0	0	0.001	0.001	0	1	1	notest	AC018467.1	-	-	-	-	-	-	-	-
ENST00000421585	0	1.6	0.001	0.096	6.58496250072116	0.218723779310732	1	no	GS1-594A7.3	-	-	-	-	-	-	-	-
ENST00000421595	0	0	0.001	0.001	0	1	1	notest	LINC00484	-	-	-	-	-	-	-	-
ENST00000421597	0	0	0.001	0.001	0	1	1	notest	AC021035.1	-	-	-	-	-	-	-	-
ENST00000421598	1.27	1	0.03	0.016	-0.906890595608519	0.90297344961927	1	no	BSN-AS2	-	-	-	-	-	-	-	-
ENST00000421601	0	0.2	0.001	0.006	2.58496250072116	0.999999999999999	1	no	LINC00443	-	-	-	-	-	-	-	-
ENST00000421604	0	0	0.001	0.001	0	1	1	notest	AP001116.1	-	-	-	-	-	-	-	-
ENST00000421610	0	0	0.001	0.001	0	1	1	notest	THRA1/BTR	-	-	-	-	-	-	-	-
ENST00000421614	0.4	0	0.036	0.001	-5.16992500144231	0.727054218639305	1	no	AL158070.1	-	-	-	-	-	-	-	-
ENST00000421616	1.6	1	0.11	0.052	-1.08091999538357	0.778138140565589	1	no	AL049795.1	-	-	-	-	-	-	-	-
ENST00000421617	0	0	0.001	0.001	0	1	1	notest	AL132796.1	-	-	-	-	-	-	-	-
ENST00000421619	0	0	0.001	0.001	0	1	1	notest	AC114489.1	-	-	-	-	-	-	-	-
ENST00000421624	0	0	0.001	0.001	0	1	1	notest	AC104777.2	-	-	-	-	-	-	-	-
ENST00000421629	0	0	0.001	0.001	0	1	1	notest	AL450322.2	-	-	-	-	-	-	-	-
ENST00000421632	0.716	0	0.06	0.001	-5.90689059560852	0.499925251806096	1	no	CDKN2B-AS1	-	-	-	-	-	-	-	-
ENST00000421637	0	0	0.001	0.001	0	1	1	notest	AL355483.2	-	-	-	-	-	-	-	-
ENST00000421642	0	0	0.001	0.001	0	1	1	notest	AL031674.1	-	-	-	-	-	-	-	-
ENST00000421645	0	0	0.001	0.001	0	1	1	notest	AL136979.1	-	-	-	-	-	-	-	-
ENST00000421648	0.4	0.2	0.04	0.016	-1.32192809488736	1	1	no	EPHA1-AS1	-	-	-	-	-	-	-	-
ENST00000421650	0	0	0.001	0.001	0	1	1	notest	AP003025.1	-	-	-	-	-	-	-	-
ENST00000421657	0	0	0.001	0.001	0	1	1	notest	AL512770.1	-	-	-	-	-	-	-	-
ENST00000421685	79.2	112.2	2.112	2.248	0.0900322008624727	0.503336246684513	1	no	ZNF674-AS1	-	-	-	-	-	-	-	-
ENST00000421696	0.2	0.2	0.02	0.014	-0.514573172829758	1	1	no	AJ239322.2	-	-	-	-	-	-	-	-
ENST00000421697	0	0	0.001	0.001	0	1	1	notest	ADARB2-AS1	-	-	-	-	-	-	-	-
ENST00000421704	1.418	2.2	0.164	0.212	0.370368449945115	0.780158427060884	1	no	LINC00472	-	-	-	-	-	-	-	-
ENST00000421733	0	0	0.001	0.001	0	1	1	notest	HOTTIP	-	-	-	-	-	-	-	-
ENST00000421734	0	0.2	0.001	0.008	3	1	1	no	AL354733.2	-	-	-	-	-	-	-	-
ENST00000421735	0.4	0	0.052	0.001	-5.70043971814109	0.707805218045132	1	no	SEMA3B-AS1	-	-	-	-	-	-	-	-
ENST00000421737	1.6	2.8	0.158	0.196	0.310929095938105	0.760668686533307	1	no	LINC02518	-	-	-	-	-	-	-	-
ENST00000421758	1.416	1.08	0.104	0.068	-0.612976876890753	0.754725277395977	1	no	DLEU2	-	-	-	-	-	-	-	-
ENST00000421759	6	9	0.37	0.416	0.16905825762478	0.675765427328532	1	no	AC073283.1	-	-	-	-	-	-	-	-
ENST00000421762	0.366	1.19	0.008	0.018	1.16992500144231	0.628749208813188	1	no	AC092802.1	-	-	-	-	-	-	-	-
ENST00000421764	0	0	0.001	0.001	0	1	1	notest	LIX1L-AS1	-	-	-	-	-	-	-	-
ENST00000421771	1	0.2	0.056	0.008	-2.8073549220576	0.395528663741922	1	no	AP001596.1	-	-	-	-	-	-	-	-
ENST00000421796	0	0	0.001	0.001	0	1	1	notest	AC004448.4	-	-	-	-	-	-	-	-
ENST00000421820	0	0	0.001	0.001	0	1	1	notest	AC018866.1	-	-	-	-	-	-	-	-
ENST00000421825	0	0	0.001	0.001	0	1	1	notest	AC004946.1	-	-	-	-	-	-	-	-
ENST00000421829	0.684	0.618	0.078	0.048	-0.700439718141092	1	1	no	ZNF337-AS1	-	-	-	-	-	-	-	-
ENST00000421842	0.2	1.4	0.036	0.194	2.42998784074482	0.368045906289212	1	no	DNAJC27-AS1	-	-	-	-	-	-	-	-
ENST00000421848	2	6.6	0.214	0.586	1.4532898680211	0.221448400673711	1	no	AL391987.2	-	-	-	-	-	-	-	-
ENST00000421862	0	0	0.001	0.001	0	1	1	notest	AC004540.1	-	-	-	-	-	-	-	-
ENST00000421866	1.4	1.4	0.214	0.192	-0.156504485679991	0.917985878974575	1	no	AL592078.1	-	-	-	-	-	-	-	-
ENST00000421867	0.24	0	0.018	0.001	-4.16992500144231	0.999999999999999	1	no	MIAT	-	-	-	-	-	-	-	-
ENST00000421870	0.2	0.8	0.02	0.058	1.53605290024021	0.769416609800706	1	no	LINC01840	-	-	-	-	-	-	-	-
ENST00000421878	4.4	0.2	0.29	0.01	-4.85798099512757	0.0296411008608925	0.572133166132393	no	AL591686.1	-	-	-	-	-	-	-	-
ENST00000421891	2.336	0.774	0.144	0.034	-2.08246216019197	0.276932765677105	1	no	HDAC2-AS2	-	-	-	-	-	-	-	-
ENST00000421904	0	0	0.001	0.001	0	1	1	notest	DNAJC27-AS1	-	-	-	-	-	-	-	-
ENST00000421907	0	0	0.001	0.001	0	1	1	notest	AC007557.4	-	-	-	-	-	-	-	-
ENST00000421927	2.504	1.988	0.082	0.038	-1.1096244911745	1	1	no	MCM3AP-AS1	-	-	-	-	-	-	-	-
ENST00000421931	0.4	0.2	0.018	0.004	-2.16992500144231	0.999999999999999	1	no	LINC01361	-	-	-	-	-	-	-	-
ENST00000421933	0.4	2	0.012	0.036	1.58496250072116	0.35793393225194	1	no	AC096637.2	-	-	-	-	-	-	-	-
ENST00000421943	0.2	0	0.024	0.001	-4.58496250072116	1	1	no	AL603832.1	-	-	-	-	-	-	-	-
ENST00000421965	0	0	0.001	0.001	0	1	1	notest	AC006159.2	-	-	-	-	-	-	-	-
ENST00000421976	12.092	7.77	0.21	0.11	-0.932885804141463	0.280589299361266	1	no	LINC01936	-	-	-	-	-	-	-	-
ENST00000421998	1.428	2.8	0.062	0.094	0.600392541290762	0.802224962965022	1	no	AC007966.1	-	-	-	-	-	-	-	-
ENST00000422010	0	0	0.001	0.001	0	1	1	notest	AL162726.4	-	-	-	-	-	-	-	-
ENST00000422013	1.6	1.968	0.108	0.13	0.267480310864986	0.880885952042651	1	no	AC083949.1	-	-	-	-	-	-	-	-
ENST00000422014	0	0	0.001	0.001	0	1	1	notest	POTEH-AS1	-	-	-	-	-	-	-	-
ENST00000422017	0	0	0.001	0.001	0	1	1	notest	AC013401.1	-	-	-	-	-	-	-	-
ENST00000422022	0.4	1.2	0.048	0.11	1.1963972128035	0.585090653883721	1	no	AL390729.1	-	-	-	-	-	-	-	-
ENST00000422023	0	0	0.001	0.001	0	1	1	notest	AL445123.1	-	-	-	-	-	-	-	-
ENST00000422038	0	0	0.001	0.001	0	1	1	notest	AL390243.1	-	-	-	-	-	-	-	-
ENST00000422040	0	0.2	0.001	0.014	3.8073549220576	1	1	no	AC008781.1	-	-	-	-	-	-	-	-
ENST00000422042	0	0	0.001	0.001	0	1	1	notest	AC009276.1	-	-	-	-	-	-	-	-
ENST00000422045	0	0	0.001	0.001	0	1	1	notest	AC008440.3	-	-	-	-	-	-	-	-
ENST00000422047	0	0	0.001	0.001	0	1	1	notest	LINC01204	-	-	-	-	-	-	-	-
ENST00000422048	0	0.57	0.001	0.01	3.32192809488736	0.585997794604535	1	no	AC107419.1	-	-	-	-	-	-	-	-
ENST00000422049	0.2	0	0.016	0.001	-4	1	1	no	C6orf47-AS1	-	-	-	-	-	-	-	-
ENST00000422052	0	0	0.001	0.001	0	1	1	notest	DIAPH3-AS1	-	-	-	-	-	-	-	-
ENST00000422059	7.16	28.32	0.164	0.478	1.54331480336266	0.071931081944756	0.787863470205209	no	AL109615.3	-	-	-	-	-	-	-	-
ENST00000422074	0	0	0.001	0.001	0	1	1	notest	LINC00397	-	-	-	-	-	-	-	-
ENST00000422082	0	0	0.001	0.001	0	1	1	notest	AL355516.1	-	-	-	-	-	-	-	-
[truncated: 22,153 more rows]
